# Supplementary material for: 1-(5-Chloro-6-fluoro-1,3-benzothia­zol-2-yl)hydrazine
Source: Acta Crystallogr Sect E Struct Rep Online. 2012 Jul 18;68(Pt 8):o2459. doi: 10.1107/S160053681203156X (PMC3414915; doi:10.1107/S160053681203156X)
Supplement: Supplementary file 1 [file e-68-o2459-sup1.cif]

##############################################################################
#                                                                            #
# This CIF contains the data in a paper accepted for publication in          #
# Acta Crystallographica Section E. It conforms to the requirements of       #
# Notes for Authors for Acta Crystallographica Section E, and has been       #
# peer reviewed under the auspices of the IUCr Commission on Journals.       #
#                                                                            #
# Full details of the Crystallographic Information File format               #
# are given in the paper "The Crystallographic Information File (CIF):       #
# a New Standard Archive File for Crystallography" by S. R. Hall, F. H.      #
# Allen and I. D. Brown [Acta Cryst. (1991), A47, 655-685].                  #
#                                                                            #
# The current version of the core CIF dictionary is obtainable from          #
# ftp://ftp.iucr.org/pub/cif_core.dic.                                       #
#                                                                            #
# Software is freely available for graphical display of the structure(s)     #
# in this CIF. For information consult the CIF software page                 #
# http://www.iucr.org/resources/cif/software.                                #
#                                                                            #
# This file may be used for bona fide research purposes within the           #
# scientific community so long as proper attribution is given to the journal # 
# article from which it was obtained.                                        #
#                                                                            #
##############################################################################
data_global
_audit_creation_method     'form.cif (version 2.0)'
_journal_data_validation_number     ?
_journal_date_recd_electronic     2012-07-04
_journal_date_accepted     2012-07-11
_journal_name_full     'Acta Crystallographica, Section E'
_journal_year     2012
_journal_volume     68
_journal_issue      8
_journal_page_first     o2459
_journal_page_last     o2459
_journal_paper_category     QO
_journal_paper_doi     10.1107/S160053681203156X
_journal_coeditor_code     SJ5255
_publ_contact_author_name     'Professor Fun, Hoong-Kun'
_publ_contact_author_address
;
X-ray Crystallography Unit
School of Physics
Universiti Sains Malaysia
11800 USM, Penang
Malaysia
;
_publ_contact_author_email     hkfun@usm.my
_publ_contact_author_fax     '604 6579150'
_publ_contact_author_phone     '604 6533652'
_publ_section_title
;
1-(5-Chloro-6-fluoro-1,3-benzothiazol-2-yl)hydrazine
;
loop_
    _publ_author_name
    _publ_author_footnote
    _publ_author_address
    'Hoong-Kun Fun'
;
Thomson Reuters ResearcherID: A-3561-2009.
;
;
X-ray Crystallography Unit
School of Physics
Universiti Sains Malaysia
11800 USM, Penang
Malaysia
;
    'Ching Kheng Quah'
;
Thomson Reuters ResearcherID: A-5525-2009.
;
;
X-ray Crystallography Unit
School of Physics
Universiti Sains Malaysia
11800 USM, Penang
Malaysia
;
    'B. K. Sarojini' ?
;
Department of Chemistry
P. A. College of Engineering
Nadupadavu
Mangalore 574 153
India
;
    'B. J. Mohan' ?
;
Department of Chemistry
P. A. College of Engineering
Nadupadavu
Mangalore 574 153
India
;
    'B. Narayana' ?
;
Department of Chemistry
Mangalore University
Mangalagangotri 574 199
Mangalore
India
;
data_I
_audit_creation_method     SHELXL97
_chemical_name_systematic
;
1-(5-Chloro-6-fluoro-1,3-benzothiazol-2-yl)hydrazine
;
_chemical_name_common     ?
_chemical_formula_moiety     'C7 H5 Cl F N3 S'
_chemical_formula_sum     'C7 H5 Cl F N3 S'
_chemical_formula_iupac     'C7 H5 Cl F N3 S'
_chemical_formula_weight     217.65
_chemical_melting_point     ?
_symmetry_cell_setting     monoclinic
_symmetry_space_group_name_H-M     'P 21/c'
_symmetry_space_group_name_Hall     '-P 2ybc'
loop_
    _symmetry_equiv_pos_as_xyz
    'x, y, z'
    '-x, y+1/2, -z+1/2'
    '-x, -y, -z'
    'x, -y-1/2, z-1/2'
_cell_length_a     11.1287(6)
_cell_length_b     5.6641(3)
_cell_length_c     13.3419(7)
_cell_angle_alpha     90.00
_cell_angle_beta     108.5520(10)
_cell_angle_gamma     90.00
_cell_volume     797.29(7)
_cell_formula_units_Z     4
_cell_measurement_reflns_used     5638
_cell_measurement_theta_min     3.86
_cell_measurement_theta_max     32.63
_cell_measurement_temperature     100
_exptl_crystal_description     block
_exptl_crystal_colour     colourless
_exptl_crystal_size_max     0.307
_exptl_crystal_size_mid     0.155
_exptl_crystal_size_min     0.139
_exptl_crystal_density_diffrn     1.813
_exptl_crystal_density_meas     ?
_exptl_crystal_density_method     'not measured'
_exptl_crystal_F_000     440
_exptl_absorpt_coefficient_mu     0.704
_exptl_absorpt_correction_type     multi-scan
_exptl_absorpt_process_details     '(SADABS; Bruker, 2009)'
_exptl_absorpt_correction_T_min     0.8128
_exptl_absorpt_correction_T_max     0.9084
_exptl_special_details
;
The crystal was placed in the cold stream of an Oxford Cryosystems
Cobra open-flow nitrogen cryostat (Cosier & Glazer, 1986) operating
at 100.0 (1) K.
;
_diffrn_ambient_temperature     100
_diffrn_radiation_type     MoK\a
_diffrn_radiation_wavelength     0.71073
_diffrn_radiation_source     'fine-focus sealed tube'
_diffrn_radiation_monochromator     graphite
_diffrn_measurement_device_type     'Bruker SMART APEXII DUO CCD area-detector'
_diffrn_measurement_method     '\f and \w'
_diffrn_detector_area_resol_mean     ?
_diffrn_reflns_number     9459
_diffrn_reflns_av_R_equivalents     0.0172
_diffrn_reflns_av_sigmaI/netI     0.0181
_diffrn_reflns_theta_min     1.93
_diffrn_reflns_theta_max     32.66
_diffrn_reflns_theta_full     32.66
_diffrn_measured_fraction_theta_max     0.989
_diffrn_measured_fraction_theta_full     0.989
_diffrn_reflns_limit_h_min     -16
_diffrn_reflns_limit_h_max     16
_diffrn_reflns_limit_k_min     -8
_diffrn_reflns_limit_k_max     8
_diffrn_reflns_limit_l_min     -20
_diffrn_reflns_limit_l_max     20
_diffrn_standards_number     0
_diffrn_standards_interval_count     .
_diffrn_standards_interval_time     .
_diffrn_standards_decay_%     ?
_refine_special_details
;
Refinement of F^2^ against ALL reflections. The weighted R-factor wR and
goodness of fit S are based on F^2^, conventional R-factors R are based on F,
with F set to zero for negative F^2^. The threshold expression of F^2^ >
2sigma(F^2^) is used only for calculating R-factors(gt) etc. and is not
relevant to the choice of reflections for refinement. R-factors based on F^2^
are statistically about twice as large as those based on F, and R-factors based
on ALL data will be even larger.
;
_reflns_number_total     2899
_reflns_number_gt     2638
_reflns_threshold_expression     I>2\s(I)
_refine_ls_structure_factor_coef     Fsqd
_refine_ls_matrix_type     full
_refine_ls_R_factor_all     0.0266
_refine_ls_R_factor_gt     0.0236
_refine_ls_wR_factor_gt     0.0645
_refine_ls_wR_factor_ref     0.0663
_refine_ls_goodness_of_fit_ref     1.068
_refine_ls_restrained_S_all     1.068
_refine_ls_number_reflns     2899
_refine_ls_number_parameters     138
_refine_ls_number_restraints     0
_refine_ls_hydrogen_treatment     refall
_refine_ls_weighting_scheme     calc
_refine_ls_weighting_details
       'calc w = 1/[\s^2^(Fo^2^)+(0.0319P)^2^+0.2960P] where P=(Fo^2^+2Fc^2^)/3'
_atom_sites_solution_hydrogens     geom
_atom_sites_solution_primary     direct
_atom_sites_solution_secondary     difmap
_refine_ls_shift/su_max     0.001
_refine_ls_shift/su_mean     0.001
_refine_diff_density_max     0.529
_refine_diff_density_min     -0.197
_refine_ls_extinction_method     none
_refine_ls_extinction_coef     ?
loop_
    _atom_type_symbol
    _atom_type_description
    _atom_type_scat_dispersion_real
    _atom_type_scat_dispersion_imag
    _atom_type_scat_source
    'C' 'C' 0.0033 0.0016
                         'International Tables Vol C Tables 4.2.6.8 and 6.1.1.4'
    'H' 'H' 0.0000 0.0000
                         'International Tables Vol C Tables 4.2.6.8 and 6.1.1.4'
    'N' 'N' 0.0061 0.0033
                         'International Tables Vol C Tables 4.2.6.8 and 6.1.1.4'
    'F' 'F' 0.0171 0.0103
                         'International Tables Vol C Tables 4.2.6.8 and 6.1.1.4'
    'S' 'S' 0.1246 0.1234
                         'International Tables Vol C Tables 4.2.6.8 and 6.1.1.4'
    'Cl' 'Cl' 0.1484 0.1585
                         'International Tables Vol C Tables 4.2.6.8 and 6.1.1.4'
_computing_data_collection     'APEX2 (Bruker, 2009)'
_computing_cell_refinement     'SAINT (Bruker, 2009)'
_computing_data_reduction     'SAINT (Bruker, 2009)'
_computing_structure_solution     'SHELXTL (Sheldrick, 2008)'
_computing_structure_refinement     'SHELXTL (Sheldrick, 2008)'
_computing_molecular_graphics     'SHELXTL (Sheldrick, 2008)'
_computing_publication_material
;
SHELXTL (Sheldrick, 2008) and PLATON (Spek, 2009)
;
loop_
    _atom_site_type_symbol
    _atom_site_label
    _atom_site_fract_x
    _atom_site_fract_y
    _atom_site_fract_z
    _atom_site_U_iso_or_equiv
    _atom_site_adp_type
    _atom_site_calc_flag
    _atom_site_refinement_flags
    _atom_site_occupancy
    _atom_site_symmetry_multiplicity
    _atom_site_disorder_assembly
    _atom_site_disorder_group
    S S1 0.17661(2) 0.55946(4) 0.127235(17) 0.01252(6) Uani d . 1 1 . .
    F F1 0.45495(6) 0.83076(11) -0.09724(5) 0.01932(13) Uani d . 1 1 . .
    Cl Cl1 0.40693(2) 0.42019(4) -0.236217(18) 0.01702(6) Uani d . 1 1 . .
    N N1 0.13780(7) 0.19036(15) 0.00140(6) 0.01316(14) Uani d . 1 1 . .
    N N2 0.02947(8) 0.17861(16) 0.12535(6) 0.01531(15) Uani d . 1 1 . .
    N N3 -0.01178(8) 0.31566(15) 0.19707(6) 0.01435(15) Uani d . 1 1 . .
    C C1 0.25396(8) 0.54873(16) 0.03242(7) 0.01196(15) Uani d . 1 1 . .
    C C2 0.33315(8) 0.71802(17) 0.01037(7) 0.01342(15) Uani d . 1 1 . .
    C C3 0.37807(8) 0.67098(17) -0.07310(7) 0.01365(16) Uani d . 1 1 . .
    C C4 0.34704(8) 0.46473(17) -0.13335(7) 0.01302(15) Uani d . 1 1 . .
    C C5 0.26897(8) 0.29589(17) -0.11025(7) 0.01283(15) Uani d . 1 1 . .
    C C6 0.22136(8) 0.33884(16) -0.02676(7) 0.01158(15) Uani d . 1 1 . .
    C C7 0.10783(8) 0.28418(17) 0.08008(7) 0.01228(15) Uani d . 1 1 . .
    H H2A 0.3595(12) 0.862(3) 0.0500(11) 0.014(3) Uiso d . 1 1 . .
    H H5A 0.2461(12) 0.158(3) -0.1530(11) 0.015(3) Uiso d . 1 1 . .
    H H1N2 -0.0159(14) 0.073(3) 0.0922(12) 0.023(4) Uiso d . 1 1 . .
    H H1N3 -0.0937(14) 0.360(3) 0.1679(12) 0.023(4) Uiso d . 1 1 . .
    H H2N3 -0.0068(14) 0.231(3) 0.2508(12) 0.025(4) Uiso d . 1 1 . .
loop_
    _atom_site_aniso_label
    _atom_site_aniso_U_11
    _atom_site_aniso_U_22
    _atom_site_aniso_U_33
    _atom_site_aniso_U_12
    _atom_site_aniso_U_13
    _atom_site_aniso_U_23
    S1 0.01537(10) 0.01201(11) 0.01173(10) -0.00092(7) 0.00648(7) -0.00130(7)
    F1 0.0220(3) 0.0177(3) 0.0227(3) -0.0073(2) 0.0133(2) -0.0019(2)
    Cl1 0.01930(11) 0.01979(12) 0.01571(10) -0.00142(8) 0.01083(8) -0.00148(8)
    N1 0.0149(3) 0.0130(3) 0.0136(3) -0.0015(3) 0.0075(3) -0.0013(3)
    N2 0.0196(4) 0.0146(4) 0.0155(3) -0.0048(3) 0.0108(3) -0.0036(3)
    N3 0.0165(3) 0.0160(4) 0.0128(3) 0.0018(3) 0.0079(3) 0.0001(3)
    C1 0.0131(3) 0.0121(4) 0.0113(3) 0.0002(3) 0.0048(3) -0.0004(3)
    C2 0.0149(4) 0.0121(4) 0.0142(4) -0.0013(3) 0.0060(3) -0.0008(3)
    C3 0.0133(3) 0.0136(4) 0.0153(4) -0.0018(3) 0.0062(3) 0.0007(3)
    C4 0.0134(3) 0.0150(4) 0.0122(3) 0.0010(3) 0.0063(3) 0.0002(3)
    C5 0.0134(3) 0.0136(4) 0.0124(3) 0.0004(3) 0.0054(3) -0.0007(3)
    C6 0.0124(3) 0.0112(4) 0.0118(3) 0.0003(3) 0.0047(3) -0.0002(3)
    C7 0.0133(3) 0.0120(4) 0.0121(3) -0.0004(3) 0.0050(3) 0.0003(3)
_geom_special_details
;
 All esds (except the esd in the dihedral angle between two l.s. planes)
 are estimated using the full covariance matrix.  The cell esds are taken
 into account individually in the estimation of esds in distances, angles
 and torsion angles; correlations between esds in cell parameters are only
 used when they are defined by crystal symmetry.  An approximate (isotropic)
 treatment of cell esds is used for estimating esds involving l.s. planes.
;
loop_
    _geom_bond_atom_site_label_1
    _geom_bond_atom_site_label_2
    _geom_bond_site_symmetry_2
    _geom_bond_distance
    _geom_bond_publ_flag
    S1 C1 . 1.7429(9) ?
    S1 C7 . 1.7625(10) ?
    F1 C3 . 1.3529(11) ?
    Cl1 C4 . 1.7243(9) ?
    N1 C7 . 1.3109(11) ?
    N1 C6 . 1.3912(11) ?
    N2 C7 . 1.3483(11) ?
    N2 N3 . 1.4172(11) ?
    N2 H1N2 . 0.815(16) ?
    N3 H1N3 . 0.905(15) ?
    N3 H2N3 . 0.849(17) ?
    C1 C2 . 1.3957(13) ?
    C1 C6 . 1.4093(13) ?
    C2 C3 . 1.3839(12) ?
    C2 H2A . 0.966(15) ?
    C3 C4 . 1.3977(13) ?
    C4 C5 . 1.3910(13) ?
    C5 C6 . 1.3986(12) ?
    C5 H5A . 0.951(14) ?
loop_
    _geom_angle_atom_site_label_1
    _geom_angle_atom_site_label_2
    _geom_angle_atom_site_label_3
    _geom_angle_site_symmetry_1
    _geom_angle_site_symmetry_3
    _geom_angle
    _geom_angle_publ_flag
    C1 S1 C7 . . 88.21(4) ?
    C7 N1 C6 . . 109.48(8) ?
    C7 N2 N3 . . 117.01(8) ?
    C7 N2 H1N2 . . 117.3(11) ?
    N3 N2 H1N2 . . 119.3(11) ?
    N2 N3 H1N3 . . 111.1(10) ?
    N2 N3 H2N3 . . 108.3(11) ?
    H1N3 N3 H2N3 . . 107.7(14) ?
    C2 C1 C6 . . 121.92(8) ?
    C2 C1 S1 . . 128.31(7) ?
    C6 C1 S1 . . 109.73(7) ?
    C3 C2 C1 . . 116.83(9) ?
    C3 C2 H2A . . 118.6(8) ?
    C1 C2 H2A . . 124.6(8) ?
    F1 C3 C2 . . 118.72(8) ?
    F1 C3 C4 . . 118.78(8) ?
    C2 C3 C4 . . 122.51(9) ?
    C5 C4 C3 . . 120.30(8) ?
    C5 C4 Cl1 . . 120.18(7) ?
    C3 C4 Cl1 . . 119.52(7) ?
    C4 C5 C6 . . 118.59(8) ?
    C4 C5 H5A . . 119.8(8) ?
    C6 C5 H5A . . 121.5(8) ?
    N1 C6 C5 . . 124.41(8) ?
    N1 C6 C1 . . 115.70(8) ?
    C5 C6 C1 . . 119.85(8) ?
    N1 C7 N2 . . 122.99(9) ?
    N1 C7 S1 . . 116.89(7) ?
    N2 C7 S1 . . 120.11(7) ?
loop_
    _geom_torsion_atom_site_label_1
    _geom_torsion_atom_site_label_2
    _geom_torsion_atom_site_label_3
    _geom_torsion_atom_site_label_4
    _geom_torsion_site_symmetry_1
    _geom_torsion_site_symmetry_2
    _geom_torsion_site_symmetry_3
    _geom_torsion_site_symmetry_4
    _geom_torsion
    _geom_torsion_publ_flag
    C7 S1 C1 C2 . . . . 177.55(9) ?
    C7 S1 C1 C6 . . . . 0.05(7) ?
    C6 C1 C2 C3 . . . . 0.32(13) ?
    S1 C1 C2 C3 . . . . -176.91(7) ?
    C1 C2 C3 F1 . . . . 179.88(8) ?
    C1 C2 C3 C4 . . . . -0.13(14) ?
    F1 C3 C4 C5 . . . . 179.54(8) ?
    C2 C3 C4 C5 . . . . -0.45(14) ?
    F1 C3 C4 Cl1 . . . . -0.12(12) ?
    C2 C3 C4 Cl1 . . . . 179.89(7) ?
    C3 C4 C5 C6 . . . . 0.82(13) ?
    Cl1 C4 C5 C6 . . . . -179.52(7) ?
    C7 N1 C6 C5 . . . . -177.75(8) ?
    C7 N1 C6 C1 . . . . -0.18(11) ?
    C4 C5 C6 N1 . . . . 176.84(8) ?
    C4 C5 C6 C1 . . . . -0.63(13) ?
    C2 C1 C6 N1 . . . . -177.63(8) ?
    S1 C1 C6 N1 . . . . 0.06(10) ?
    C2 C1 C6 C5 . . . . 0.06(14) ?
    S1 C1 C6 C5 . . . . 177.75(7) ?
    C6 N1 C7 N2 . . . . -179.09(8) ?
    C6 N1 C7 S1 . . . . 0.22(10) ?
    N3 N2 C7 N1 . . . . -169.63(8) ?
    N3 N2 C7 S1 . . . . 11.09(11) ?
    C1 S1 C7 N1 . . . . -0.16(8) ?
    C1 S1 C7 N2 . . . . 179.17(8) ?
loop_
    _geom_hbond_atom_site_label_D
    _geom_hbond_atom_site_label_H
    _geom_hbond_atom_site_label_A
    _geom_hbond_site_symmetry_A
    _geom_hbond_distance_DH
    _geom_hbond_distance_HA
    _geom_hbond_distance_DA
    _geom_hbond_angle_DHA
    _geom_hbond_publ_flag
    N2 H1N2 N1 3_555 0.816(16) 2.132(16) 2.9478(12) 176.9(16) yes
    N3 H2N3 N3 2_545 0.850(16) 2.443(17) 3.1382(12) 139.5(14) yes
_iucr_refine_instructions_details
;
TITL mo_bks100_0m in P2(1)/c (100K)
CELL 0.71073  11.1287   5.6641  13.3419  90.000 108.552  90.000
ZERR    4.00   0.0006   0.0003   0.0007   0.000   0.001   0.000
LATT  1
SYMM -X, 0.5+Y, 0.5-Z
SFAC C H N F S CL
UNIT 28 20 12 4 4 4
TEMP -173.000
SIZE 0.139 0.155 0.307
L.S. 10
BOND $H
FMAP 2 2 60
ACTA
CONF
OMIT 0 0 2
PLAN 20
OMIT -6 1 8
WGHT      0.0319      0.2960
FVAR       0.57659
S1    5    0.176607    0.559457    0.127235    11.00000    0.01537    0.01201 =
         0.01173   -0.00130    0.00648   -0.00092
F1    4    0.454950    0.830757   -0.097241    11.00000    0.02202    0.01766 =
         0.02267   -0.00186    0.01332   -0.00732
CL1   6    0.406927    0.420191   -0.236217    11.00000    0.01930    0.01979 =
         0.01571   -0.00148    0.01083   -0.00142
N1    3    0.137801    0.190359    0.001400    11.00000    0.01495    0.01301 =
         0.01363   -0.00128    0.00753   -0.00149
N2    3    0.029471    0.178610    0.125352    11.00000    0.01959    0.01456 =
         0.01547   -0.00363    0.01082   -0.00482
N3    3   -0.011783    0.315664    0.197073    11.00000    0.01647    0.01601 =
         0.01283    0.00008    0.00786    0.00176
C1    1    0.253956    0.548725    0.032421    11.00000    0.01310    0.01215 =
         0.01128   -0.00043    0.00480    0.00023
C2    1    0.333155    0.718021    0.010366    11.00000    0.01488    0.01212 =
         0.01424   -0.00080    0.00602   -0.00133
C3    1    0.378066    0.670976   -0.073102    11.00000    0.01327    0.01356 =
         0.01530    0.00074    0.00618   -0.00175
C4    1    0.347039    0.464730   -0.133353    11.00000    0.01336    0.01501 =
         0.01224    0.00021    0.00627    0.00100
C5    1    0.268967    0.295895   -0.110246    11.00000    0.01342    0.01358 =
         0.01238   -0.00068    0.00536    0.00039
C6    1    0.221357    0.338840   -0.026762    11.00000    0.01237    0.01115 =
         0.01183   -0.00023    0.00469    0.00028
C7    1    0.107833    0.284178    0.080082    11.00000    0.01332    0.01204 =
         0.01214    0.00028    0.00496   -0.00036
H2A   2    0.359524    0.862123    0.049968    11.00000    0.01446
H5A   2    0.246096    0.158355   -0.152987    11.00000    0.01518
H1N2  2   -0.015900    0.073401    0.092186    11.00000    0.02338
H1N3  2   -0.093658    0.359692    0.167934    11.00000    0.02345
H2N3  2   -0.006843    0.231226    0.250811    11.00000    0.02523
HKLF 4
REM  mo_bks100_0m in P2(1)/c (100K)
REM R1 =  0.0236 for   2638 Fo > 4sig(Fo)  and  0.0266 for all   2899 data
REM    138 parameters refined using      0 restraints
END
WGHT      0.0319      0.2960
REM Highest difference peak  0.529,  deepest hole -0.197,  1-sigma level  0.060
Q1    1   0.3677  0.5659 -0.1041  11.00000  0.05    0.53
Q2    1   0.3651  0.6865 -0.0232  11.00000  0.05    0.50
Q3    1   0.2387  0.4473  0.0028  11.00000  0.05    0.49
Q4    1   0.2542  0.3130 -0.0596  11.00000  0.05    0.48
Q5    1   0.2933  0.6310  0.0253  11.00000  0.05    0.48
Q6    1   0.3184  0.3658 -0.1203  11.00000  0.05    0.45
Q7    1   0.1219  0.2368  0.0385  11.00000  0.05    0.43
Q8    1   0.0631  0.2377  0.0999  11.00000  0.05    0.38
Q9    1   0.1764  0.2692 -0.0127  11.00000  0.05    0.36
Q10   1   0.3776  0.4531 -0.1760  11.00000  0.05    0.28
Q11   1   0.1181  0.0826 -0.0175  11.00000  0.05    0.27
Q12   1   0.2201  0.5547  0.0780  11.00000  0.05    0.25
Q13   1   0.0191  0.4311  0.2039  11.00000  0.05    0.25
Q14   1   0.1229  0.4131  0.1042  11.00000  0.05    0.24
Q15   1   0.4030  0.7103 -0.0797  11.00000  0.05    0.20
Q16   1  -0.0394  0.1929  0.2386  11.00000  0.05    0.19
Q17   1   0.1010  0.2201 -0.0229  11.00000  0.05    0.19
Q18   1   0.0173  0.2219  0.1589  11.00000  0.05    0.18
Q19   1   0.4796  0.4438 -0.1999  11.00000  0.05    0.18
Q20   1   0.1003  0.5925  0.1003  11.00000  0.05    0.17
;
