# Supplementary material for: 1-(5-Chloro-6-fluoro-1,3-benzothia­zol-2-yl)hydrazine
Source: Acta Crystallogr Sect E Struct Rep Online. 2012 Jul 18;68(Pt 8):o2459. doi: 10.1107/S160053681203156X (PMC3414915; doi:10.1107/S160053681203156X)
Supplement: Supplementary file 2 [file e-68-o2459-Isup2.hkl]

# 
# h,k,l, Fc-squared, Fo-squared, sigma(Fo-squared) and status flag 
# 
data_I
_shelx_title ' mo_bks100_0m in P2(1)/c (100K)' 
_shelx_refln_list_code          4 
_shelx_F_calc_maximum      168.46 
_exptl_crystal_F_000       440.00 
_reflns_d_resolution_high  0.6586 
 
loop_ 
 _symmetry_equiv_pos_as_xyz 
 'x, y, z' 
 '-x, y+1/2, -z+1/2' 
 '-x, -y, -z' 
 'x, -y-1/2, z-1/2' 
 
_cell_length_a    11.1287 
_cell_length_b     5.6641 
_cell_length_c    13.3419 
_cell_angle_alpha  90.000 
_cell_angle_beta  108.552 
_cell_angle_gamma  90.000 
 
_shelx_F_squared_multiplier     1.000 
 
loop_ 
 _refln_index_h 
 _refln_index_k 
 _refln_index_l 
 _refln_F_squared_calc 
 _refln_F_squared_meas 
 _refln_F_squared_sigma 
 _refln_observed_status 
   1   0   0       18.89       19.89      0.83 o 
   2   0   0       51.57       82.04      1.36 o 
   3   0   0       25.11       27.42      0.92 o 
   4   0   0      628.95      649.40      7.81 o 
   5   0   0     5822.42     5604.48     51.22 o 
   6   0   0       72.68       72.85      1.86 o 
   7   0   0     1007.83      951.22      8.89 o 
   8   0   0       28.91       43.40      1.49 o 
   9   0   0       63.99       59.30      1.79 o 
  10   0   0       18.40       21.04      3.75 o 
  11   0   0       79.64       85.42      2.67 o 
  12   0   0      469.09      463.10      8.40 o 
  13   0   0      132.93      124.87      6.65 o 
  14   0   0      488.57      520.02     15.09 o 
  15   0   0       62.65       60.57      5.68 o 
   1   1   0      625.48      660.68      7.59 o 
   2   1   0     2075.77     2177.58     52.77 o 
   3   1   0        2.54        3.06      0.62 o 
   4   1   0      130.97      131.59      1.72 o 
   5   1   0      133.23      147.26      1.61 o 
   6   1   0        3.50        3.44      0.36 o 
   7   1   0     2113.88     2154.42     13.83 o 
   8   1   0      439.72      450.62      3.69 o 
   9   1   0       17.13       16.64      0.94 o 
  10   1   0      536.75      542.22      6.26 o 
  11   1   0       78.39       73.43      2.09 o 
  12   1   0       68.64       59.91      2.24 o 
  13   1   0       16.50       16.82      1.54 o 
  14   1   0      204.41      198.53      4.17 o 
  15   1   0      193.95      198.34      7.91 o 
   0   2   0      626.86      673.50      7.88 o 
   1   2   0     1058.54     1113.87     10.86 o 
   2   2   0     1311.08     1382.35     29.66 o 
   3   2   0      668.72      642.80     28.90 o 
   4   2   0      568.21      525.77      4.58 o 
   5   2   0     1419.03     1514.18     13.70 o 
   6   2   0        7.08        9.80      0.53 o 
   7   2   0       32.99       41.77      2.14 o 
   8   2   0      596.21      575.45      5.61 o 
   9   2   0     1009.75     1013.49      9.07 o 
  10   2   0       38.33       36.63      1.40 o 
  11   2   0        7.32        7.59      0.98 o 
  12   2   0      604.08      591.34      8.21 o 
  13   2   0       55.73       57.55      2.78 o 
  14   2   0       85.58       88.12      3.45 o 
  15   2   0        8.08        7.94      1.92 o 
   1   3   0      391.00      410.03      3.86 o 
   2   3   0     6774.87     6734.99     47.36 o 
   3   3   0     1759.71     1744.11     14.01 o 
   4   3   0       59.21       66.56      1.64 o 
   6   3   0      192.28      172.79      3.55 o 
   7   3   0      525.93      517.98      6.67 o 
   8   3   0        0.13        0.68      0.65 o 
   9   3   0      124.36      115.22      2.83 o 
  10   3   0      817.77      837.48     10.39 o 
  11   3   0       23.97       22.99      1.66 o 
  12   3   0      539.48      511.76      8.84 o 
  13   3   0        0.00       -0.37      1.01 o 
  14   3   0      137.02      150.70      5.27 o 
  15   3   0      345.44      358.99     11.68 o 
   0   4   0       54.01       55.23      3.24 o 
   1   4   0      220.11      237.78      5.33 o 
   2   4   0      298.05      265.15      3.39 o 
   3   4   0       28.05       23.00      0.97 o 
   4   4   0        1.23        1.12      0.55 o 
   5   4   0      512.89      490.44      8.04 o 
   6   4   0      237.04      229.28      4.56 o 
   7   4   0       34.45       42.76      2.01 o 
   8   4   0       13.33       14.81      1.47 o 
   9   4   0       23.40       23.92      1.58 o 
  10   4   0       48.54       48.83      2.28 o 
  11   4   0       87.17       92.89      2.92 o 
  12   4   0       24.22       21.31      1.96 o 
  13   4   0       78.87       78.64      4.18 o 
  14   4   0        8.24        4.74      1.92 o 
   1   5   0      328.83      317.05      4.86 o 
   2   5   0     2033.60     1948.60     19.88 o 
   3   5   0     1454.32     1444.17     24.68 o 
   4   5   0       83.01       84.96      3.71 o 
   5   5   0       75.55       78.56      3.69 o 
   6   5   0       89.79       95.20      4.18 o 
   7   5   0      617.10      631.69      9.58 o 
   8   5   0       21.33       19.22      1.63 o 
   9   5   0        0.55        0.67      0.89 o 
  10   5   0       73.14       68.20      2.93 o 
  11   5   0       98.83      104.61      3.14 o 
  12   5   0       26.49       28.98      3.65 o 
  13   5   0       62.28       70.44      3.68 o 
   0   6   0       22.46       31.79      2.62 o 
   1   6   0       96.07       89.89      4.24 o 
   2   6   0      103.19      107.96      3.41 o 
   3   6   0      100.03      108.76      5.88 o 
   4   6   0      440.30      445.99     10.16 o 
   5   6   0      141.17      136.67     11.09 o 
   6   6   0       48.09       49.54      3.82 o 
   7   6   0       60.69       59.51      6.55 o 
   8   6   0      194.37      181.66      6.69 o 
   9   6   0      315.24      308.40      9.20 o 
  10   6   0      188.73      198.40      7.38 o 
  11   6   0       17.72       17.70      7.07 o 
   1   7   0       37.16       34.32      3.07 o 
   2   7   0       27.81       26.99      2.87 o 
   3   7   0       37.97       43.41      3.63 o 
   4   7   0      304.22      301.45      9.49 o 
   5   7   0       13.52       12.21      2.28 o 
   6   7   0        1.09        2.07      1.68 o 
   7   7   0        0.12       -1.00      1.62 o 
   8   7   0       36.85       35.84      3.80 o 
   9   7   0       46.38       44.72      6.00 o 
   1   8   0       23.51       25.89      4.36 o 
   2   8   0       13.47        9.71      3.20 o 
   3   8   0       65.89       67.97      9.58 o 
   4   8   0        8.74        8.97      2.22 o 
   5   8   0      319.00      338.10      9.90 o 
 -16   1   1        9.84        9.42      2.46 o 
 -15   1   1      454.62      447.43      9.64 o 
 -14   1   1       10.79       11.87      1.47 o 
 -13   1   1      104.72      104.49      2.95 o 
 -12   1   1     1005.08      997.10     10.40 o 
 -11   1   1       25.85       26.71      1.43 o 
 -10   1   1      560.21      543.88      6.22 o 
  -9   1   1       89.00       85.44      1.70 o 
  -8   1   1      387.72      333.17      3.28 o 
  -7   1   1      772.44      725.64      6.14 o 
  -6   1   1       95.38      105.10      1.41 o 
  -5   1   1       98.34      139.29      1.56 o 
  -4   1   1      544.04      502.63      6.44 o 
  -3   1   1     3908.54     3788.81     31.24 o 
  -2   1   1      246.30      245.50      3.13 o 
  -1   1   1       46.99       51.21      1.44 o 
   0   1   1     5589.64     5891.05    107.80 o 
   2   1   1    20049.73    20917.38    228.90 o 
   3   1   1     1886.25     1981.43     14.04 o 
   4   1   1       95.04      125.98      1.21 o 
   5   1   1     1213.51     1191.53      8.45 o 
   6   1   1      649.90      631.32      4.59 o 
   7   1   1     2288.81     2350.26     16.67 o 
   8   1   1      155.12      162.14      2.00 o 
   9   1   1      269.69      254.21      3.32 o 
  10   1   1      645.47      640.18      7.12 o 
  11   1   1      421.61      419.89      6.05 o 
  12   1   1        7.31        7.46      1.39 o 
  13   1   1       11.84        9.70      1.35 o 
  14   1   1      460.08      462.73      7.58 o 
  15   1   1      175.02      169.70      6.98 o 
 -15   2   1      147.11      143.62      5.12 o 
 -14   2   1      181.15      175.96      4.71 o 
 -13   2   1      425.49      428.31      8.98 o 
 -12   2   1       95.76       92.55      2.36 o 
 -11   2   1       13.11       14.02      1.14 o 
 -10   2   1      217.70      224.07      3.18 o 
  -9   2   1      571.14      551.07      5.59 o 
  -8   2   1     2116.64     2129.86     17.03 o 
  -7   2   1       31.02       31.08      0.99 o 
  -6   2   1      945.33      971.84      7.63 o 
  -5   2   1     4488.03     4563.73     40.04 o 
  -4   2   1      498.64      519.71      7.19 o 
  -3   2   1      401.86      456.11      5.25 o 
  -2   2   1      720.87      788.72     10.57 o 
  -1   2   1     3499.94     3625.17     39.21 o 
   0   2   1     5829.91     6050.17     78.08 o 
   1   2   1      423.89      399.43     17.03 o 
   2   2   1      836.53      814.39     10.93 o 
   3   2   1      363.39      344.43      4.35 o 
   4   2   1      138.52      120.80      1.84 o 
   5   2   1       14.30        6.88      0.50 o 
   6   2   1        5.06        5.70      0.62 o 
   7   2   1      585.84      571.95      5.41 o 
   8   2   1       15.52       12.89      0.83 o 
   9   2   1      180.85      179.71      2.76 o 
  10   2   1       21.97       23.44      1.18 o 
  11   2   1       97.65       98.65      2.80 o 
  12   2   1      254.36      258.43      4.89 o 
  13   2   1        1.19        1.11      1.19 o 
  14   2   1       82.32       87.91      3.48 o 
  15   2   1       13.14       12.07      2.13 o 
 -15   3   1        1.03       -1.59      1.59 o 
 -14   3   1        0.57        0.54      1.32 o 
 -13   3   1       14.95       16.09      1.62 o 
 -12   3   1       80.04       75.57      2.66 o 
 -11   3   1      100.46       99.73      2.89 o 
 -10   3   1      462.28      447.12      6.59 o 
  -9   3   1        5.48        5.29      0.92 o 
  -8   3   1       76.68       68.26      2.09 o 
  -7   3   1      516.54      493.54      6.39 o 
  -6   3   1     1141.47     1108.18     16.35 o 
  -5   3   1        0.55        2.07      0.57 o 
  -4   3   1       34.70       38.93      1.20 o 
  -3   3   1     1323.69     1428.48     52.58 o 
  -2   3   1     1336.54     1363.99     31.75 o 
  -1   3   1      165.91      190.12      2.50 o 
   0   3   1      427.01      386.64      4.16 o 
   1   3   1      110.82      119.25      2.88 o 
   2   3   1       17.12       10.39      0.71 o 
   3   3   1      194.66      203.56      2.85 o 
   4   3   1       11.15       13.56      0.67 o 
   5   3   1        0.63        0.13      0.35 o 
   6   3   1       14.41       18.07      1.26 o 
   7   3   1       65.96       70.29      2.49 o 
   8   3   1      883.29      860.13     10.20 o 
   9   3   1       52.24       46.15      1.88 o 
  10   3   1      157.31      162.56      3.62 o 
  11   3   1        0.83        0.67      0.80 o 
  12   3   1       15.23       17.84      1.64 o 
  13   3   1       99.13      100.09      3.19 o 
  14   3   1       89.54       95.28      4.38 o 
 -14   4   1      106.40      111.17      6.83 o 
 -13   4   1      175.62      185.94      5.35 o 
 -12   4   1      125.45      129.08      3.54 o 
 -11   4   1       29.75       34.77      2.05 o 
 -10   4   1     1724.16     1721.85     29.56 o 
  -9   4   1       18.88       17.77      1.38 o 
  -8   4   1        0.14        1.30      0.78 o 
  -7   4   1        9.23        7.81      1.38 o 
  -6   4   1      161.67      156.05      3.47 o 
  -5   4   1      486.05      475.72     11.55 o 
  -4   4   1        0.08        0.22      0.50 o 
  -3   4   1      368.37      379.60      5.28 o 
  -2   4   1      561.23      579.78      5.60 o 
  -1   4   1      630.84      639.56      8.15 o 
   0   4   1     2412.94     2333.38     20.44 o 
   1   4   1      242.65      230.11      3.27 o 
   2   4   1      270.62      254.78      2.97 o 
   3   4   1      766.08      793.92      7.21 o 
   4   4   1     3754.17     3772.57     36.68 o 
   5   4   1     3265.07     3245.42     37.07 o 
   6   4   1       28.98       26.24      1.62 o 
   7   4   1      205.23      196.89      4.48 o 
   8   4   1       60.98       66.46      4.68 o 
   9   4   1      668.66      681.34     11.04 o 
  10   4   1        0.01        0.76      0.80 o 
  11   4   1       24.78       25.83      1.86 o 
  12   4   1      912.09      922.98     12.02 o 
  13   4   1       33.17       35.14      3.79 o 
 -13   5   1        1.34        2.08      1.51 o 
 -12   5   1       92.32       91.23      3.74 o 
 -11   5   1       26.50       31.58      2.55 o 
 -10   5   1      123.02      112.73      5.15 o 
  -9   5   1       71.44       73.16      4.09 o 
  -8   5   1       78.20       86.43      4.31 o 
  -7   5   1      797.17      803.69     15.24 o 
  -6   5   1      137.07      138.92      5.06 o 
  -5   5   1        4.41        5.00      1.38 o 
  -4   5   1      232.79      234.36      6.35 o 
  -3   5   1     1692.49     1663.06     17.34 o 
  -2   5   1      841.37      864.12      8.79 o 
  -1   5   1       17.63       24.21      1.30 o 
   0   5   1        1.91        1.26      0.67 o 
   1   5   1       30.98       28.18      1.42 o 
   2   5   1       61.20       61.95      2.66 o 
   3   5   1        4.86        3.79      1.28 o 
   4   5   1      211.70      207.66      6.00 o 
   5   5   1      114.06      114.18      4.77 o 
   6   5   1        1.80        3.25      0.80 o 
   7   5   1       47.34       44.23      2.57 o 
   8   5   1       21.08       22.89      1.82 o 
   9   5   1      458.55      464.15      8.92 o 
  10   5   1        6.72        5.40      1.31 o 
  11   5   1       10.49       10.88      1.79 o 
  12   5   1      201.08      206.37      5.62 o 
 -11   6   1      174.38      184.04      7.33 o 
 -10   6   1       15.93       19.66      3.32 o 
  -9   6   1      155.50      164.04      6.46 o 
  -8   6   1      218.74      223.94      7.44 o 
  -7   6   1      178.60      181.00      6.45 o 
  -6   6   1        0.78        2.73      1.62 o 
  -5   6   1      252.92      254.22     10.58 o 
  -4   6   1       81.77       75.50      3.87 o 
  -3   6   1        2.72        3.88      1.51 o 
  -2   6   1      463.18      466.89      7.99 o 
  -1   6   1      314.19      310.90      5.21 o 
   0   6   1      348.82      361.45      5.73 o 
   1   6   1      167.40      164.22      5.67 o 
   2   6   1       15.67       17.36      2.16 o 
   3   6   1      141.52      137.23     12.38 o 
   4   6   1      188.91      180.81      6.36 o 
   5   6   1        0.01        1.87      1.35 o 
   6   6   1      214.80      201.78      6.76 o 
   7   6   1      128.07      121.00      5.32 o 
   8   6   1        0.42        1.23      1.60 o 
   9   6   1       93.38      102.61      5.26 o 
  10   6   1       13.11       14.72      2.67 o 
  11   6   1        0.12       -0.23      2.77 o 
  -9   7   1        0.98        1.23      1.88 o 
  -8   7   1      277.92      269.50      8.78 o 
  -7   7   1      364.49      368.75     10.24 o 
  -6   7   1       30.88       26.58      4.05 o 
  -5   7   1      179.00      167.58      6.33 o 
  -4   7   1        7.42        9.61      2.14 o 
  -3   7   1      267.50      282.02     11.21 o 
  -2   7   1      245.41      254.39      7.35 o 
  -1   7   1       14.11       12.97      2.22 o 
   0   7   1      403.40      408.38      7.72 o 
   1   7   1        0.48        0.60      1.36 o 
   2   7   1      934.86      924.10     17.10 o 
   3   7   1       58.34       67.73      4.87 o 
   4   7   1        7.99       12.09      2.26 o 
   5   7   1      124.71      134.35      5.70 o 
   6   7   1       20.33       20.65      2.92 o 
   7   7   1      113.69      116.50      5.67 o 
   8   7   1        1.53        5.44      2.16 o 
  -6   8   1       86.41       99.29     13.20 o 
  -5   8   1      104.80      102.74      6.60 o 
  -4   8   1        3.67        3.47      1.86 o 
  -3   8   1       28.76       28.56      4.62 o 
  -2   8   1       65.11       61.55      6.38 o 
  -1   8   1       56.17       51.50      5.75 o 
   0   8   1        5.91        2.07      2.71 o 
   1   8   1       60.38       46.72      5.58 o 
   2   8   1       12.00       10.21      2.25 o 
   3   8   1        4.93        5.36      1.96 o 
   4   8   1       18.92       19.28      4.01 o 
   5   8   1       18.98       14.59      2.77 o 
 -16   0   2       66.38       63.52      5.61 o 
 -15   0   2      448.36      426.43     13.46 o 
 -14   0   2       20.21       25.60      3.91 o 
 -13   0   2      768.54      776.60     19.24 o 
 -12   0   2       43.91       37.82      2.25 o 
 -11   0   2       73.77       76.13      2.16 o 
 -10   0   2     2172.96     2105.97     21.04 o 
  -9   0   2        3.55        3.80      0.73 o 
  -8   0   2     1231.07     1271.47     11.66 o 
  -7   0   2        6.10        8.15      0.74 o 
  -6   0   2     1666.61     1579.08     13.75 o 
  -5   0   2     9942.44     9856.48    105.57 o 
  -4   0   2       23.71       36.30      2.23 o 
  -3   0   2     3199.99     3216.67     29.46 o 
  -2   0   2     1564.45     1567.34     16.38 o 
  -1   0   2      746.60      681.27     12.41 o 
   1   0   2      367.40      412.68      5.67 o 
   3   0   2      249.11      297.04      3.43 o 
   4   0   2      325.56      295.77      3.58 o 
   5   0   2      317.93      331.78      5.98 o 
   6   0   2        0.73        1.61      0.35 o 
   7   0   2     2321.18     2311.90     22.33 o 
   8   0   2       84.05       79.98      2.03 o 
   9   0   2     1368.99     1376.13     16.76 o 
  10   0   2      428.77      436.85      8.39 o 
  11   0   2      124.93      116.33      3.65 o 
  12   0   2      700.13      700.06     11.64 o 
  13   0   2      264.87      261.49      9.76 o 
  14   0   2        5.57        0.54      2.76 o 
  15   0   2       85.04       75.78      6.14 o 
 -16   1   2        1.97        0.05      2.11 o 
 -15   1   2       98.67       92.98      3.76 o 
 -14   1   2      147.65      153.08      5.82 o 
 -13   1   2      440.35      450.94      6.60 o 
 -12   1   2      491.76      489.87      6.14 o 
 -11   1   2       55.81       52.54      1.79 o 
 -10   1   2       36.75       35.56      1.28 o 
  -9   1   2       71.92       78.50      1.50 o 
  -8   1   2      210.13      220.94      6.64 o 
  -7   1   2       20.25       24.33      0.82 o 
  -6   1   2      151.01      172.13      2.06 o 
  -5   1   2        6.03        5.24      0.41 o 
  -4   1   2       10.38        4.81      0.63 o 
  -3   1   2     1954.77     1935.13     18.33 o 
  -2   1   2        2.87        0.19      0.28 o 
  -1   1   2      440.61      424.13      8.82 o 
   0   1   2     1027.30     1011.83     18.86 o 
   2   1   2    28377.76    29409.53    269.50 o 
   3   1   2       17.96       17.47      0.55 o 
   4   1   2       78.25       53.52      0.84 o 
   5   1   2       10.67        6.85      0.42 o 
   6   1   2       67.55       74.11      1.15 o 
   7   1   2       29.64       23.33      0.76 o 
   8   1   2       32.50       35.24      0.99 o 
   9   1   2      957.86      951.55      8.43 o 
  10   1   2       61.24       61.94      2.48 o 
  11   1   2       56.00       57.47      2.15 o 
  12   1   2      126.59      119.16      3.07 o 
  13   1   2       10.76        9.11      1.47 o 
  14   1   2       20.70       22.48      2.20 o 
  15   1   2        0.01       -1.34      3.15 o 
 -16   2   2      109.11      109.22      4.53 o 
 -15   2   2      339.59      340.05      8.07 o 
 -14   2   2       49.58       47.80      2.41 o 
 -13   2   2       85.67       90.30      2.44 o 
 -12   2   2       35.98       34.93      1.62 o 
 -11   2   2      124.34      120.80      2.36 o 
 -10   2   2     1404.90     1368.72     11.88 o 
  -9   2   2       24.85       25.88      1.16 o 
  -8   2   2      313.69      309.10      4.09 o 
  -7   2   2      258.03      264.40      2.87 o 
  -6   2   2       24.83       49.23      1.87 o 
  -5   2   2       10.20       19.25      0.78 o 
  -4   2   2       18.78       18.50      0.68 o 
  -3   2   2      325.19      398.51      6.85 o 
  -2   2   2      301.76      296.83      4.34 o 
  -1   2   2     4347.96     4494.95     47.73 o 
   0   2   2     2965.24     3298.87     42.95 o 
   1   2   2        0.21        3.50      0.67 o 
   2   2   2      133.91      135.92      2.60 o 
   3   2   2     1098.46     1172.58     17.08 o 
   4   2   2     6875.54     7005.61     52.73 o 
   5   2   2       90.20      100.64      1.68 o 
   6   2   2       81.71       73.85      1.54 o 
   7   2   2      364.38      355.03      3.85 o 
   8   2   2      103.81       98.69      1.81 o 
   9   2   2        8.68       10.40      1.03 o 
  10   2   2      385.29      379.13      5.18 o 
  11   2   2      364.98      373.69      8.07 o 
  12   2   2       22.32       28.96      2.63 o 
  13   2   2       13.95       15.78      2.40 o 
  14   2   2       12.65       14.79      1.93 o 
 -15   3   2      153.04      154.72      4.69 o 
 -14   3   2       16.26       13.66      1.61 o 
 -13   3   2      357.10      359.54      7.12 o 
 -12   3   2      415.94      427.97      6.78 o 
 -11   3   2       82.66       78.08      2.55 o 
 -10   3   2        7.25        4.78      0.95 o 
  -9   3   2        0.01        1.18      0.68 o 
  -8   3   2     1878.92     1966.98     20.15 o 
  -7   3   2     1057.49     1054.55     11.58 o 
  -6   3   2      409.27      415.82      6.06 o 
  -5   3   2      118.28      112.66      5.97 o 
  -4   3   2       38.68       38.99      4.58 o 
  -3   3   2     3476.68     3536.44     39.25 o 
  -2   3   2       64.97       54.83      1.44 o 
  -1   3   2      166.50      175.87      2.71 o 
   0   3   2     2808.05     3061.05     33.37 o 
   1   3   2     1631.14     1731.13     16.95 o 
   2   3   2      684.03      631.71      7.94 o 
   3   3   2       40.69       48.06      1.21 o 
   5   3   2     1276.41     1244.18     14.92 o 
   6   3   2      635.57      624.08      6.87 o 
   7   3   2      875.51      856.71      9.01 o 
   8   3   2      204.09      201.97      4.66 o 
   9   3   2      306.11      301.80      5.07 o 
  10   3   2      119.32      125.68      2.83 o 
  11   3   2      240.95      254.00      4.35 o 
  12   3   2       38.20       39.01      2.26 o 
  13   3   2       34.47       37.68      2.61 o 
  14   3   2      449.31      454.62     10.08 o 
 -14   4   2        0.70        0.13      1.50 o 
 -13   4   2       28.41       28.01      2.42 o 
 -12   4   2       88.55       94.51      3.57 o 
 -11   4   2        3.44        5.81      1.08 o 
 -10   4   2       36.86       33.38      1.94 o 
  -9   4   2       46.67       45.28      2.42 o 
  -8   4   2        5.91        7.97      1.49 o 
  -7   4   2       27.45       21.84      2.27 o 
  -6   4   2      129.33      124.85     10.18 o 
  -5   4   2       21.13       23.45      2.17 o 
  -4   4   2      557.24      525.08      7.75 o 
  -3   4   2      256.85      231.91      3.70 o 
  -2   4   2       27.59       32.71      1.59 o 
  -1   4   2        1.09        0.71      0.90 o 
   0   4   2      201.80      218.79      4.34 o 
   1   4   2      153.04      140.12      5.00 o 
   2   4   2        0.02        0.00      0.36 o 
   3   4   2        4.26        5.74      0.78 o 
   4   4   2        2.54        1.36      0.82 o 
   5   4   2       12.68       14.11      1.67 o 
   6   4   2        6.51        7.89      0.98 o 
   7   4   2      124.91      117.77      3.44 o 
   8   4   2        6.63        8.09      1.32 o 
   9   4   2        9.61       10.49      1.24 o 
  10   4   2       11.14       11.42      1.32 o 
  11   4   2       78.74       77.52      2.78 o 
  12   4   2       98.37      100.58      4.72 o 
  13   4   2       50.99       52.50      3.93 o 
 -13   5   2      162.96      165.97      5.17 o 
 -12   5   2      266.46      266.59      6.42 o 
 -11   5   2      482.86      492.37      9.03 o 
 -10   5   2      349.59      358.31      9.62 o 
  -9   5   2      113.25      128.52      8.07 o 
  -8   5   2      478.22      476.45     13.13 o 
  -7   5   2      208.56      193.74      6.24 o 
  -6   5   2      199.19      191.22      5.99 o 
  -5   5   2      274.86      276.88     15.83 o 
  -4   5   2        2.59        1.98      1.40 o 
  -3   5   2      144.37      154.45      4.05 o 
  -2   5   2       17.90       20.47      1.20 o 
  -1   5   2      352.78      348.10      4.05 o 
   0   5   2     2248.57     2178.75     19.74 o 
   1   5   2      317.82      280.09      4.07 o 
   2   5   2      185.59      207.58      3.94 o 
   3   5   2      155.16      165.50      3.03 o 
   4   5   2      116.84      114.74      2.59 o 
   5   5   2      740.99      748.86     10.81 o 
   6   5   2      736.25      748.73     11.08 o 
   7   5   2       44.21       44.83      2.31 o 
   8   5   2       41.23       43.27      2.44 o 
   9   5   2      232.65      235.16      5.61 o 
  10   5   2       13.92       13.05      2.32 o 
  11   5   2      153.81      153.36      5.87 o 
  12   5   2        0.53       -1.19      1.19 o 
 -11   6   2      130.18      127.70      6.07 o 
 -10   6   2      464.94      452.24     13.80 o 
  -9   6   2       50.98       51.23      4.26 o 
  -8   6   2       30.57       28.83      3.25 o 
  -7   6   2       22.71       26.66      3.02 o 
  -6   6   2      270.01      259.43      8.75 o 
  -5   6   2      704.86      682.30     13.67 o 
  -4   6   2        2.23        1.81      1.28 o 
  -3   6   2       28.07       28.37      2.70 o 
  -2   6   2        3.75        5.59      1.01 o 
  -1   6   2     1417.16     1447.57     15.98 o 
   0   6   2      609.62      605.98     10.54 o 
   1   6   2        0.51        0.72      0.89 o 
   2   6   2       55.41       58.62      4.10 o 
   3   6   2       53.79       53.04      3.44 o 
   4   6   2      974.87      945.74     22.51 o 
   5   6   2      117.51      123.38      6.26 o 
   6   6   2      308.17      307.82      8.61 o 
   7   6   2      170.48      174.00     19.14 o 
   8   6   2       13.36       12.14      3.00 o 
   9   6   2       41.65       45.23      2.40 o 
  10   6   2       30.26       26.80      3.41 o 
  -9   7   2       71.68       75.52      4.88 o 
  -8   7   2        0.05        1.19      1.88 o 
  -7   7   2       20.86       20.09      2.94 o 
  -6   7   2       31.40       28.36      5.21 o 
  -5   7   2       14.44       14.92      3.16 o 
  -4   7   2       93.18       89.89      4.54 o 
  -3   7   2       22.95       25.79      2.88 o 
  -2   7   2      302.51      284.48      7.76 o 
  -1   7   2       46.30       43.72      3.44 o 
   0   7   2        2.35        3.35      1.24 o 
   1   7   2        3.61        0.67      1.41 o 
   2   7   2      594.60      585.32     12.61 o 
   3   7   2      187.95      173.55      9.26 o 
   4   7   2        0.03        0.26      1.39 o 
   5   7   2        0.98        1.84      1.58 o 
   6   7   2        9.77       10.37      2.36 o 
   7   7   2       28.14       31.22      3.50 o 
   8   7   2       96.57       97.77      5.42 o 
  -6   8   2       65.82       65.37      5.04 o 
  -5   8   2      309.83      305.70     23.60 o 
  -4   8   2       64.89       57.39      4.46 o 
  -3   8   2       98.85       95.12      7.09 o 
  -2   8   2       73.71       62.86      5.80 o 
   0   8   2        0.04        6.24      2.91 o 
   1   8   2       21.36       24.47      4.18 o 
   2   8   2      588.35      615.00     13.68 o 
   3   8   2        7.96       10.05      2.35 o 
   4   8   2      108.35      115.16      5.67 o 
   5   8   2        0.95        0.07      1.77 o 
 -16   1   3       20.94       22.50      2.89 o 
 -15   1   3       28.83       29.06      3.33 o 
 -14   1   3       23.02       23.18      1.74 o 
 -13   1   3     1181.33     1172.70     11.99 o 
 -12   1   3      243.13      241.93      4.72 o 
 -11   1   3      261.68      261.32      3.94 o 
 -10   1   3      193.62      189.25      2.69 o 
  -9   1   3      128.19      130.70      2.10 o 
  -8   1   3     2223.97     2242.55     20.16 o 
  -7   1   3       95.18      101.10      1.46 o 
  -6   1   3     1225.45     1384.68     16.92 o 
  -5   1   3      132.09      125.48      1.91 o 
  -4   1   3      651.92      561.23     39.24 o 
  -3   1   3     3279.74     3270.25     41.85 o 
  -2   1   3        8.17        3.89      0.50 o 
  -1   1   3     1455.79     1440.66     15.20 o 
   0   1   3     1709.45     1766.43     18.40 o 
   1   1   3     2676.52     2675.60     27.92 o 
   2   1   3       71.38       45.01      1.39 o 
   3   1   3      176.83      173.22      1.96 o 
   4   1   3     7692.17     7822.77     47.51 o 
   5   1   3      751.76      758.16      5.35 o 
   6   1   3      709.52      709.13      5.57 o 
   7   1   3       56.28       58.89      1.20 o 
   8   1   3      157.26      148.85      1.96 o 
   9   1   3     1320.64     1299.73     11.05 o 
  10   1   3        0.41        2.08      0.90 o 
  11   1   3       47.38       47.61      2.06 o 
  12   1   3       93.86       90.83      2.74 o 
  13   1   3      253.27      261.06      5.62 o 
  14   1   3       79.27       87.56      3.83 o 
 -16   2   3       10.34        6.57      1.89 o 
 -15   2   3       69.81       78.63      3.33 o 
 -14   2   3       97.73      100.56      3.13 o 
 -13   2   3       48.21       48.12      1.94 o 
 -12   2   3       28.23       28.57      1.83 o 
 -11   2   3     1320.44     1302.88     11.59 o 
 -10   2   3     1091.48     1075.51      9.70 o 
  -9   2   3       29.54       32.58      1.23 o 
  -8   2   3      185.70      222.19      3.74 o 
  -7   2   3      576.77      577.16      5.63 o 
  -6   2   3     4564.76     4606.47     44.59 o 
  -5   2   3       64.68       50.44      1.33 o 
  -4   2   3     2465.43     2651.28     28.60 o 
  -3   2   3     1692.80     1775.36     15.34 o 
  -2   2   3      738.04      726.70     11.00 o 
  -1   2   3     1570.29     1512.91     20.76 o 
   0   2   3      515.45      549.50      7.32 o 
   2   2   3     1987.75     2142.32     41.84 o 
   3   2   3       57.62       58.17      1.91 o 
   4   2   3     3053.54     3219.88     27.41 o 
   5   2   3      164.48      188.00      2.54 o 
   6   2   3      164.02      142.61      3.24 o 
   7   2   3      488.38      466.12      5.48 o 
   8   2   3      228.25      227.40      3.23 o 
   9   2   3      218.47      230.13      3.71 o 
  10   2   3      284.13      283.01      4.89 o 
  11   2   3      231.54      238.03      4.59 o 
  12   2   3       74.12       77.85      3.68 o 
  13   2   3       29.73       27.03      2.29 o 
  14   2   3      140.83      138.13      6.65 o 
 -15   3   3       34.39       33.41      3.27 o 
 -14   3   3       54.04       46.02      3.39 o 
 -13   3   3       58.13       55.73      3.50 o 
 -12   3   3        1.93        1.27      0.90 o 
 -11   3   3        0.11        0.15      0.89 o 
 -10   3   3       74.28       71.81      2.32 o 
  -9   3   3       17.92       15.50      1.27 o 
  -8   3   3     1894.80     1865.08     22.04 o 
  -7   3   3      160.42      169.77      3.70 o 
  -6   3   3      354.32      381.14      7.06 o 
  -4   3   3       17.29       21.42      0.91 o 
  -3   3   3      376.02      444.44      5.58 o 
  -2   3   3      232.77      238.10      3.50 o 
  -1   3   3     1131.06     1294.83     24.17 o 
   0   3   3      291.93      322.63      4.98 o 
   1   3   3       31.57       45.49      1.49 o 
   2   3   3        1.26        5.64      1.68 o 
   3   3   3      377.63      348.15     23.51 o 
   4   3   3        5.47        5.04      0.80 o 
   5   3   3       40.28       44.79      1.57 o 
   6   3   3     1037.92     1053.03     11.70 o 
   7   3   3      711.13      717.35      7.94 o 
   8   3   3        1.43        1.59      0.69 o 
   9   3   3        3.67        4.24      0.88 o 
  10   3   3      102.13       97.54      2.58 o 
  11   3   3        7.84        8.85      1.30 o 
  12   3   3        4.69        4.83      1.23 o 
  13   3   3        0.18        1.08      1.56 o 
  14   3   3       24.83       25.32      2.88 o 
 -14   4   3       76.43       78.75      4.20 o 
 -13   4   3        8.11       10.58      1.69 o 
 -12   4   3       17.66       16.62      1.91 o 
 -11   4   3      202.16      202.06      5.05 o 
 -10   4   3      855.98      857.22     12.48 o 
  -9   4   3      236.26      234.75      5.11 o 
  -8   4   3        1.97        1.89      0.92 o 
  -7   4   3        2.24        2.99      0.92 o 
  -6   4   3      207.96      222.39      6.04 o 
  -5   4   3     1925.62     1851.79     27.46 o 
  -4   4   3     1371.94     1365.38     16.76 o 
  -3   4   3      481.19      493.52      7.41 o 
  -2   4   3      175.04      187.53      3.22 o 
  -1   4   3     1923.41     1941.92     22.50 o 
   0   4   3      286.51      299.94      4.41 o 
   1   4   3      184.67      172.01      3.49 o 
   2   4   3     2990.47     2880.40     38.62 o 
   3   4   3      314.14      296.78      5.31 o 
   4   4   3       17.77       19.18      1.47 o 
   5   4   3      299.02      303.90      5.71 o 
   6   4   3     1553.77     1505.17     16.72 o 
   7   4   3     1328.10     1313.32     15.17 o 
   8   4   3       52.56       54.67      2.58 o 
   9   4   3        1.46        0.90      0.83 o 
  10   4   3      114.49      112.80      3.21 o 
  11   4   3      650.78      663.06      9.42 o 
  12   4   3        0.89        0.80      1.51 o 
  13   4   3        2.84        0.54      2.43 o 
 -13   5   3       69.78       76.62      4.36 o 
 -12   5   3       66.05       66.51      3.84 o 
 -11   5   3        0.01       -0.61      1.21 o 
 -10   5   3       34.29       32.80      6.06 o 
  -9   5   3       53.30       52.08      3.99 o 
  -8   5   3     1482.72     1426.13     23.80 o 
  -7   5   3        7.63        8.43      3.21 o 
  -6   5   3      343.00      323.83     10.10 o 
  -5   5   3       67.16       72.64      3.55 o 
  -4   5   3       86.61       83.67      3.65 o 
  -3   5   3       49.98       46.37      2.01 o 
  -2   5   3      288.43      277.41      4.59 o 
  -1   5   3      783.78      819.00      9.77 o 
   0   5   3       46.74       58.60      1.85 o 
   1   5   3       83.10       93.75      2.22 o 
   2   5   3      347.43      339.87      5.76 o 
   3   5   3       43.10       39.88      1.84 o 
   4   5   3      186.19      182.65      3.64 o 
   5   5   3       63.46       63.19      2.22 o 
   6   5   3      212.78      204.91      4.22 o 
   7   5   3      256.75      257.94      5.65 o 
   8   5   3      117.82      121.99      3.86 o 
   9   5   3       67.55       73.55      3.18 o 
  10   5   3        0.03        0.77      1.12 o 
  11   5   3       19.83       19.58      2.90 o 
  12   5   3        0.61        0.26      1.36 o 
 -12   6   3      201.95      215.40     11.47 o 
 -11   6   3      324.49      344.66     10.31 o 
 -10   6   3      291.66      294.84      9.19 o 
  -9   6   3      420.93      423.57     10.96 o 
  -8   6   3       24.87       27.37      3.17 o 
  -7   6   3      255.48      266.84      7.99 o 
  -6   6   3      513.16      487.51     11.16 o 
  -5   6   3       43.17       46.73      3.61 o 
  -4   6   3       16.01       14.09      2.16 o 
  -3   6   3        0.07        0.69      0.70 o 
  -2   6   3        7.53        8.27      1.03 o 
  -1   6   3        6.90        4.35      0.99 o 
   0   6   3      290.73      282.63      5.11 o 
   1   6   3       91.57       92.99      2.87 o 
   2   6   3      656.83      671.61     10.84 o 
   3   6   3       16.93       14.02      1.74 o 
   4   6   3      585.07      583.27     10.20 o 
   5   6   3       54.31       44.03      1.87 o 
   6   6   3       24.71       23.76      2.08 o 
   7   6   3       93.60       90.54      3.92 o 
   8   6   3      160.21      161.27      4.39 o 
   9   6   3        5.36        2.01      1.70 o 
  10   6   3        0.10        2.76      1.87 o 
  -9   7   3        4.79        4.58      3.76 o 
  -8   7   3      196.22      184.37      7.15 o 
  -7   7   3      107.83      119.60      5.67 o 
  -6   7   3       58.97       48.57      5.99 o 
  -5   7   3      469.78      443.78     10.87 o 
  -4   7   3      173.33      169.13      6.13 o 
  -3   7   3      905.18      889.60     16.65 o 
  -2   7   3       26.60       24.26      3.59 o 
  -1   7   3      184.44      178.62      4.87 o 
   0   7   3      257.51      258.60      7.40 o 
   1   7   3      608.51      617.12     20.90 o 
   2   7   3       12.39       11.87      3.67 o 
   3   7   3        1.90        1.93      1.57 o 
   4   7   3      282.69      301.68      8.87 o 
   5   7   3       23.46       25.51      3.14 o 
   6   7   3      135.35      138.23      6.15 o 
   7   7   3        0.30        0.61      1.64 o 
   8   7   3       10.47       14.67      3.90 o 
  -6   8   3       14.65       16.41      3.04 o 
  -5   8   3       43.42       44.80      4.10 o 
  -4   8   3       43.32       45.94      5.93 o 
  -3   8   3       25.12       25.91      4.57 o 
  -2   8   3       44.59       49.77      5.89 o 
   0   8   3      262.92      271.88     11.64 o 
   1   8   3       86.27       84.27      4.70 o 
   2   8   3       14.95       12.82      2.94 o 
   3   8   3        9.21        7.07      2.20 o 
   4   8   3        6.91        6.20      2.21 o 
 -16   0   4      148.63      164.31      8.33 o 
 -15   0   4      905.30      908.23     22.39 o 
 -14   0   4       60.11       62.20      5.23 o 
 -13   0   4      987.59      965.48     17.19 o 
 -12   0   4      223.35      218.22      5.04 o 
 -11   0   4     4292.17     4290.21     40.81 o 
 -10   0   4     1732.52     1689.61     25.73 o 
  -9   0   4       61.51       59.13      1.88 o 
  -8   0   4     2152.82     2137.14     18.70 o 
  -7   0   4       18.34       21.94      1.43 o 
  -6   0   4     3181.50     3309.90     30.50 o 
  -5   0   4       42.65       41.69      1.30 o 
  -4   0   4       60.81       60.90      7.30 o 
  -3   0   4     2079.24     2033.10     21.56 o 
  -2   0   4      295.09      250.90      9.74 o 
  -1   0   4     1061.84     1053.96     13.87 o 
   0   0   4      426.82      349.57     34.85 o 
   1   0   4     2294.75     2215.80     29.83 o 
   2   0   4       62.14       78.20      2.86 o 
   3   0   4      279.93      242.77      4.33 o 
   4   0   4     1868.49     1860.62     24.55 o 
   5   0   4      128.34      139.89      4.38 o 
   7   0   4      534.73      540.95      6.58 o 
   8   0   4      211.46      214.04      4.24 o 
   9   0   4      292.04      300.24      5.43 o 
  10   0   4        5.30        7.54      2.55 o 
  11   0   4     2010.90     2014.53     28.13 o 
  12   0   4        0.01        0.38      1.55 o 
  13   0   4       32.92       36.18      4.53 o 
  14   0   4      394.05      416.78     13.13 o 
 -16   1   4       28.64       29.80      3.16 o 
 -15   1   4        7.98        7.10      2.28 o 
 -14   1   4      148.84      142.29      4.87 o 
 -13   1   4       18.98       16.21      1.60 o 
 -12   1   4       78.18       74.72      4.26 o 
 -11   1   4        4.18        2.92      0.82 o 
 -10   1   4       62.31       60.08      1.52 o 
  -9   1   4      137.32      150.46      4.56 o 
  -8   1   4      122.73      111.56      2.01 o 
  -7   1   4        3.08        5.51      0.90 o 
  -6   1   4       76.87       63.40      1.57 o 
  -5   1   4        2.23        5.24      1.00 o 
  -4   1   4     1819.61     1874.54     20.59 o 
  -2   1   4      122.48      108.48      1.83 o 
  -1   1   4     2864.42     2959.71     35.14 o 
   0   1   4      163.82      156.95      2.15 o 
   1   1   4      238.33      282.54      3.96 o 
   2   1   4      469.75      558.52      5.04 o 
   3   1   4       80.79       79.65      1.31 o 
   4   1   4     8598.83     9126.61     58.15 o 
   5   1   4      192.52      211.83      2.05 o 
   6   1   4      223.92      218.58      2.40 o 
   7   1   4       10.12       11.21      0.77 o 
   8   1   4       24.93       24.63      1.00 o 
   9   1   4      247.43      251.30      3.24 o 
  10   1   4        7.03        8.16      1.33 o 
  11   1   4        9.23        8.40      1.22 o 
  12   1   4      434.08      430.04      7.77 o 
  13   1   4       14.51        9.64      1.88 o 
  14   1   4       16.24       16.37      2.23 o 
 -16   2   4       12.49       11.43      3.16 o 
 -15   2   4       22.44       25.50      2.25 o 
 -14   2   4       37.89       35.41      2.01 o 
 -13   2   4        8.53        7.48      1.22 o 
 -12   2   4      267.06      266.50      4.09 o 
 -11   2   4      295.16      299.30      4.25 o 
 -10   2   4        5.93        6.03      0.87 o 
  -9   2   4        0.75        0.84      0.74 o 
  -8   2   4      498.00      489.41      6.10 o 
  -7   2   4       84.43       90.92      3.41 o 
  -6   2   4     3753.26     3950.00     41.73 o 
  -5   2   4      117.05      116.21      2.37 o 
  -4   2   4       83.80      122.76      2.52 o 
  -3   2   4      294.26      230.46      3.16 o 
  -2   2   4       54.01       59.16      1.33 o 
  -1   2   4      258.89      216.70      3.73 o 
   0   2   4       58.06       69.58      1.40 o 
   1   2   4     1721.96     1731.01     20.21 o 
   2   2   4     3362.63     3543.37     46.19 o 
   3   2   4      611.42      668.89      6.58 o 
   4   2   4     1084.96     1168.94     10.81 o 
   5   2   4      180.06      192.86      2.88 o 
   6   2   4     2865.26     2884.62     24.97 o 
   7   2   4      427.72      436.19      5.32 o 
   8   2   4      191.85      186.23      3.29 o 
   9   2   4       47.36       47.55      1.73 o 
  10   2   4      223.60      220.68      4.30 o 
  11   2   4       14.40       14.90      1.75 o 
  12   2   4        1.25        1.73      1.20 o 
  13   2   4        8.19        7.37      2.40 o 
  14   2   4        0.14       -0.11      1.56 o 
 -15   3   4       61.49       59.14      3.76 o 
 -14   3   4      149.26      152.38      6.80 o 
 -13   3   4      978.42      963.32     13.99 o 
 -12   3   4        4.37        5.51      1.33 o 
 -11   3   4       37.52       34.56      2.15 o 
 -10   3   4      184.52      177.42      4.28 o 
  -9   3   4      816.86      760.74     10.83 o 
  -8   3   4     1747.85     1664.50     27.00 o 
  -7   3   4        0.69        1.89      1.28 o 
  -6   3   4      267.33      321.20      4.49 o 
  -5   3   4      660.69      662.83      8.57 o 
  -4   3   4     1353.99     1306.71     22.35 o 
  -3   3   4      201.17      202.09      2.75 o 
  -2   3   4      228.96      237.31      5.78 o 
  -1   3   4     3179.87     3312.25     59.47 o 
   0   3   4       55.67       42.85      1.56 o 
   1   3   4     1145.87     1068.58     18.15 o 
   2   3   4        0.36        0.31      0.30 o 
   3   3   4      908.46      882.76     24.18 o 
   4   3   4     1436.14     1371.45     20.92 o 
   5   3   4       54.60       65.25      1.67 o 
   6   3   4      291.96      319.35      4.28 o 
   7   3   4      169.74      170.18      3.04 o 
   8   3   4      478.65      473.28      5.51 o 
   9   3   4      974.43      958.98      9.43 o 
  10   3   4        7.63        6.17      1.04 o 
  11   3   4       16.86       16.58      1.83 o 
  12   3   4       68.02       73.56      3.24 o 
  13   3   4      461.75      449.89     16.07 o 
 -14   4   4        0.77        1.88      1.40 o 
 -13   4   4        5.25        3.87      1.42 o 
 -12   4   4        5.53        6.53      1.55 o 
 -11   4   4       28.66       30.56      2.31 o 
 -10   4   4       75.67       77.62      3.07 o 
  -9   4   4       99.95      118.78      3.56 o 
  -8   4   4      164.73      169.98      4.13 o 
  -7   4   4        1.18        2.98      0.94 o 
  -6   4   4       60.77       83.06      6.49 o 
  -5   4   4      113.48      114.14      3.13 o 
  -4   4   4       83.70       77.74      2.53 o 
  -3   4   4        9.67       10.89      1.18 o 
  -2   4   4       55.75       54.14      2.06 o 
  -1   4   4      134.58      132.10      9.04 o 
   0   4   4      100.37       95.50      4.77 o 
   1   4   4        5.14        7.62      1.30 o 
   2   4   4        6.82       21.69      2.94 o 
   3   4   4        0.61       -0.21      1.01 o 
   4   4   4       34.01       24.88      1.67 o 
   5   4   4      107.62      107.49      3.21 o 
   6   4   4       82.75       87.85      3.01 o 
   7   4   4        0.34        0.52      0.78 o 
   8   4   4       32.76       33.55      2.01 o 
   9   4   4        0.11        0.73      0.99 o 
  10   4   4       82.41       84.96      2.89 o 
  11   4   4        0.03       -0.91      0.97 o 
  12   4   4       20.97       25.73      2.88 o 
 -13   5   4      471.44      489.97      9.50 o 
 -12   5   4        0.02        0.84      1.29 o 
 -11   5   4      105.08      114.84      4.13 o 
 -10   5   4      633.42      626.99     12.41 o 
  -9   5   4      723.93      715.40     14.70 o 
  -8   5   4     1181.80     1144.50     28.42 o 
  -7   5   4      157.77      159.91      5.67 o 
  -6   5   4      204.31      219.25      6.50 o 
  -5   5   4      287.52      288.52      7.41 o 
  -4   5   4      490.08      483.20      7.91 o 
  -3   5   4       84.93       74.44      2.67 o 
  -2   5   4      184.48      176.49      4.12 o 
  -1   5   4        3.35        2.41      0.75 o 
   0   5   4        3.30        6.99      0.99 o 
   1   5   4      344.34      357.13      6.48 o 
   2   5   4      279.04      280.17      7.21 o 
   3   5   4       75.58       73.12      2.52 o 
   4   5   4      629.00      661.57     10.08 o 
   5   5   4       22.30       27.06      1.90 o 
   6   5   4      266.67      258.86      4.97 o 
   7   5   4      138.45      128.49      3.47 o 
   8   5   4      624.84      618.08     12.30 o 
   9   5   4      175.83      189.37      5.21 o 
  10   5   4       11.27       12.38      2.48 o 
  11   5   4        1.00        1.93      1.41 o 
 -12   6   4       19.53       18.98      4.63 o 
 -11   6   4       76.33       92.00      5.82 o 
 -10   6   4        9.16        9.25      2.52 o 
  -9   6   4        1.41        3.01      1.84 o 
  -8   6   4        3.52        2.04      1.62 o 
  -7   6   4        0.32       -1.40      1.40 o 
  -6   6   4      450.42      430.85     10.36 o 
  -5   6   4      101.44       98.62      4.47 o 
  -4   6   4      185.61      175.37      8.98 o 
  -3   6   4     1061.19     1021.90     12.26 o 
  -2   6   4      133.39      136.62      3.38 o 
  -1   6   4      222.56      214.21      5.06 o 
   0   6   4      115.19      118.94      3.73 o 
   1   6   4     1368.95     1386.25     17.61 o 
   2   6   4     1023.55      987.17     11.83 o 
   3   6   4      194.97      191.65      3.85 o 
   4   6   4       27.11       27.92      1.58 o 
   5   6   4        1.48        1.95      0.75 o 
   6   6   4      463.01      482.31      8.45 o 
   7   6   4      177.75      197.57      4.95 o 
   8   6   4       22.49       23.98      3.15 o 
   9   6   4        1.93        4.44      2.03 o 
  -9   7   4        0.25       -0.96      1.85 o 
  -8   7   4        3.07       -0.63      1.81 o 
  -7   7   4      198.29      194.51      7.25 o 
  -6   7   4       78.89       88.25      4.79 o 
  -5   7   4       39.24       39.11      3.69 o 
  -4   7   4       40.61       39.49      3.54 o 
  -3   7   4        0.06       -2.08      2.11 o 
  -2   7   4      156.17      150.50      4.96 o 
  -1   7   4      159.12      167.11      4.16 o 
   0   7   4        6.56        8.35      1.62 o 
   1   7   4       10.27       11.56      1.81 o 
   2   7   4      246.69      245.21      7.66 o 
   3   7   4       24.70       24.00      3.01 o 
   4   7   4      528.32      544.13     12.78 o 
   5   7   4      135.25      126.69      5.83 o 
   6   7   4        2.76        2.06      1.86 o 
   7   7   4       10.98        9.34      2.45 o 
  -5   8   4        1.33        0.96      2.59 o 
  -4   8   4       12.96       11.60      3.77 o 
  -3   8   4       78.49       73.25      6.49 o 
  -2   8   4       46.68       53.11      6.06 o 
  -1   8   4       76.42       80.32      6.39 o 
   0   8   4       62.38       58.05      6.23 o 
   1   8   4       76.10       75.40      7.63 o 
   2   8   4       20.49       22.21      4.23 o 
   3   8   4       63.46       60.40      4.84 o 
 -16   1   5        1.06       -0.03      2.02 o 
 -15   1   5       96.28       99.69      4.53 o 
 -14   1   5       51.87       52.51      2.27 o 
 -13   1   5      162.34      162.07      3.50 o 
 -12   1   5       64.44       68.43      2.60 o 
 -11   1   5      589.66      570.77      6.53 o 
 -10   1   5      227.14      226.06      3.43 o 
  -9   1   5     3119.16     3092.07     26.20 o 
  -8   1   5      622.65      633.95      7.51 o 
  -7   1   5      160.38      181.26      3.06 o 
  -6   1   5     3049.47     3155.18     26.38 o 
  -5   1   5      540.35      609.81      6.61 o 
  -4   1   5     9089.76     9832.74     90.02 o 
  -3   1   5        2.25        0.22      0.33 o 
  -2   1   5     2022.59     2092.60     19.86 o 
  -1   1   5     2986.99     2918.24     30.79 o 
   0   1   5       54.76       48.09      1.04 o 
   1   1   5       96.67       74.88      1.32 o 
   2   1   5      816.93      815.59      6.64 o 
   3   1   5     2192.39     2163.09     16.45 o 
   4   1   5      839.07      827.63      5.75 o 
   5   1   5       48.04       47.56      0.97 o 
   6   1   5       84.98       88.32      1.56 o 
   7   1   5       48.20       46.40      1.31 o 
   8   1   5     1046.00     1026.52      9.10 o 
   9   1   5      195.30      202.55      3.14 o 
  10   1   5       19.89       21.41      1.55 o 
  11   1   5       79.88       77.57      2.92 o 
  12   1   5       64.37       67.82      3.41 o 
  13   1   5      228.56      233.05      6.27 o 
  14   1   5        2.09        1.31      3.05 o 
 -16   2   5      596.50      608.28     11.76 o 
 -15   2   5      191.42      191.62      4.97 o 
 -14   2   5       50.03       51.19      2.28 o 
 -13   2   5      213.82      219.21      4.15 o 
 -12   2   5        3.31        4.15      0.94 o 
 -11   2   5      650.53      656.23      7.32 o 
 -10   2   5       46.66       39.49      1.59 o 
  -9   2   5      273.31      265.33      4.18 o 
  -8   2   5      797.07      750.27      8.56 o 
  -7   2   5       68.54       64.36      2.10 o 
  -6   2   5       10.47        4.04      0.62 o 
  -5   2   5        5.30        1.82      0.44 o 
  -4   2   5      273.71      235.98      3.11 o 
  -3   2   5       10.55        9.35      1.52 o 
  -2   2   5       74.19       59.42      1.66 o 
  -1   2   5      794.34      835.52      8.73 o 
   0   2   5       35.04       34.82      1.10 o 
   1   2   5     1239.22     1149.43     13.43 o 
   2   2   5       36.09       28.09      1.04 o 
   3   2   5       69.66       54.47      1.30 o 
   4   2   5      317.61      375.83      4.89 o 
   5   2   5      349.64      332.75      4.25 o 
   6   2   5     4130.14     4130.00     35.10 o 
   7   2   5       79.06       85.33      2.77 o 
   8   2   5       43.79       47.18      2.57 o 
   9   2   5      538.03      532.51      6.02 o 
  10   2   5      213.67      208.63      4.91 o 
  11   2   5      571.46      571.66      9.46 o 
  12   2   5       91.21       88.05      3.47 o 
  13   2   5       11.34       13.79      2.23 o 
 -15   3   5       53.65       55.09      4.58 o 
 -14   3   5       36.90       27.90      3.29 o 
 -13   3   5      226.25      222.19      5.46 o 
 -12   3   5      168.49      169.77      4.54 o 
 -11   3   5      158.98      166.50      4.34 o 
 -10   3   5       30.74       28.40      2.00 o 
  -9   3   5       99.77       86.80      2.84 o 
  -8   3   5       46.69       48.28      2.17 o 
  -7   3   5      207.63      232.78      4.59 o 
  -6   3   5      330.60      320.79      8.03 o 
  -5   3   5      575.70      624.99      8.32 o 
  -4   3   5      561.81      582.45      6.99 o 
  -3   3   5      219.77      247.26      3.61 o 
  -2   3   5     2041.34     2169.54     20.95 o 
  -1   3   5       24.26       37.30      1.57 o 
   0   3   5      700.00      708.00      7.73 o 
   1   3   5        1.90        2.65      0.62 o 
   2   3   5        8.88        8.77      1.04 o 
   3   3   5       23.24       21.34      1.40 o 
   4   3   5      546.16      506.16      7.52 o 
   5   3   5      308.49      288.86      4.62 o 
   6   3   5      547.75      544.43      6.36 o 
   7   3   5      315.69      316.74      6.06 o 
   8   3   5      789.90      767.23      8.59 o 
   9   3   5      383.68      368.31      5.50 o 
  10   3   5        2.42        2.22      0.89 o 
  11   3   5        4.75        4.63      1.24 o 
  12   3   5        5.49        8.80      2.09 o 
  13   3   5       31.32       28.60      3.69 o 
 -14   4   5       98.74       94.23      3.85 o 
 -13   4   5      147.22      148.43      4.61 o 
 -12   4   5       27.78       26.46      2.29 o 
 -11   4   5      584.35      585.48     10.03 o 
 -10   4   5       28.56       29.85      2.66 o 
  -9   4   5      199.94      193.38      4.66 o 
  -8   4   5     1401.28     1374.74     21.54 o 
  -7   4   5      967.70      922.86     12.54 o 
  -6   4   5     4206.39     4168.71     45.76 o 
  -5   4   5        9.60       11.52      1.30 o 
  -4   4   5     1152.66     1190.22     15.23 o 
  -3   4   5     2165.03     2149.48     25.14 o 
  -2   4   5     1244.80     1211.05     15.22 o 
  -1   4   5       97.65      128.33      4.09 o 
   0   4   5       73.56       73.55      2.35 o 
   1   4   5     2469.54     2543.25     35.91 o 
   2   4   5      142.47      166.30      4.00 o 
   3   4   5       96.52      101.44      3.97 o 
   4   4   5      326.40      313.27      6.03 o 
   5   4   5      142.57      125.79      3.66 o 
   6   4   5      445.47      453.53      8.04 o 
   7   4   5        0.52        0.13      0.90 o 
   8   4   5       48.22       47.56      2.51 o 
   9   4   5        4.87        4.90      1.17 o 
  10   4   5      188.61      203.49      4.57 o 
  11   4   5      129.85      139.33      3.83 o 
  12   4   5       62.61       56.41      3.20 o 
 -13   5   5      471.97      485.18     14.23 o 
 -12   5   5       34.86       34.39      2.71 o 
 -11   5   5       48.46       52.39      3.11 o 
 -10   5   5        2.09        1.43      1.24 o 
  -9   5   5        1.49        0.29      1.47 o 
  -8   5   5        6.87        4.61      2.16 o 
  -7   5   5      102.03      105.93      4.68 o 
  -6   5   5      665.84      678.79     13.38 o 
  -5   5   5       82.63       84.38      3.91 o 
  -4   5   5      137.70      129.96      3.69 o 
  -3   5   5      490.34      503.13      8.86 o 
  -2   5   5        0.10        0.94      0.91 o 
  -1   5   5      542.38      508.23      8.53 o 
   0   5   5        3.49        2.19      1.09 o 
   1   5   5      110.97       91.97      3.07 o 
   2   5   5      253.96      242.11      6.74 o 
   3   5   5      126.43      132.76      3.67 o 
   4   5   5      576.17      558.66      9.17 o 
   5   5   5       30.56       27.80      2.06 o 
   6   5   5      264.12      263.63      5.18 o 
   7   5   5       13.16       12.84      1.48 o 
   8   5   5      433.02      427.36      7.33 o 
   9   5   5      181.16      190.11      8.58 o 
  10   5   5       35.05       44.36      9.02 o 
  11   5   5       25.19       25.94      2.49 o 
 -12   6   5        1.84        1.19      1.74 o 
 -11   6   5      101.57       88.36      5.23 o 
 -10   6   5      134.43      149.45      6.42 o 
  -9   6   5      102.25       87.61      4.91 o 
  -8   6   5      255.13      259.48      8.14 o 
  -7   6   5      208.53      215.56      7.21 o 
  -6   6   5        5.13        4.77      1.87 o 
  -5   6   5       75.91       77.86      4.80 o 
  -4   6   5       80.74       77.35      3.15 o 
  -3   6   5       96.82       98.61      2.94 o 
  -2   6   5      130.93      125.64      3.30 o 
  -1   6   5      288.89      266.05      5.83 o 
   0   6   5      194.01      198.86      4.99 o 
   1   6   5        0.24       -1.07      1.22 o 
   2   6   5        0.23        0.91      0.78 o 
   3   6   5       84.72       88.64      5.49 o 
   4   6   5      455.42      458.52      7.16 o 
   5   6   5        3.20        2.59      0.92 o 
   6   6   5      501.25      522.52      9.26 o 
   7   6   5       58.31       55.15      2.91 o 
   8   6   5        0.05        0.83      1.62 o 
   9   6   5      149.17      154.50      6.64 o 
  -9   7   5      278.16      290.38      9.41 o 
  -8   7   5      174.98      178.08      7.16 o 
  -7   7   5       70.85       77.33      4.69 o 
  -6   7   5      133.27      117.43      5.54 o 
  -5   7   5       69.13       73.83      4.38 o 
  -4   7   5      320.64      338.65     11.71 o 
  -3   7   5       63.08       61.84      6.26 o 
  -2   7   5      141.12      149.32      3.93 o 
  -1   7   5      385.53      394.12      6.83 o 
   0   7   5       90.56       93.88      5.99 o 
   1   7   5       18.49       14.15      2.63 o 
   2   7   5       37.23       37.72      2.91 o 
   3   7   5      813.92      776.87     13.13 o 
   4   7   5      297.21      283.46      7.20 o 
   5   7   5       12.79       12.50      3.59 o 
   6   7   5       11.52        8.05      2.22 o 
   7   7   5        7.24        4.97      3.00 o 
  -5   8   5      196.60      193.73     10.63 o 
  -4   8   5      322.86      308.55     13.31 o 
  -3   8   5      142.27      126.14      8.23 o 
  -1   8   5      237.13      248.44     11.25 o 
   0   8   5       62.66       63.97      4.44 o 
   1   8   5        6.52        6.23      2.09 o 
   2   8   5      136.82      141.43      6.25 o 
 -16   0   6      490.96      492.89     15.11 o 
 -15   0   6        7.50        1.17      2.81 o 
 -14   0   6       14.48       14.03      3.44 o 
 -13   0   6      573.67      577.14     11.34 o 
 -12   0   6       10.32       11.06      1.91 o 
 -11   0   6      427.77      401.54      6.14 o 
 -10   0   6      565.58      540.86      6.64 o 
  -9   0   6     2156.08     2068.42     20.19 o 
  -8   0   6     1904.71     1885.47     18.42 o 
  -7   0   6     2096.18     2033.56     19.59 o 
  -6   0   6        0.13       -0.26      0.50 o 
  -5   0   6      153.14      173.79      4.06 o 
  -4   0   6     5244.43     5485.81     57.09 o 
  -3   0   6      752.35      866.64     10.05 o 
  -2   0   6     8362.48     8817.87    110.75 o 
  -1   0   6     1392.23     1524.77     16.74 o 
   0   0   6     1204.94     1189.74     13.38 o 
   1   0   6     5627.93     5399.86     56.20 o 
   2   0   6        8.57        7.04      0.81 o 
   3   0   6      349.76      394.79      5.51 o 
   4   0   6      552.78      562.45     12.62 o 
   5   0   6      869.96      830.88      9.24 o 
   6   0   6     5239.43     5296.55     49.70 o 
   7   0   6       84.58       88.19      2.68 o 
   8   0   6      786.70      783.48     12.45 o 
   9   0   6       66.23       67.28      2.95 o 
  10   0   6      396.18      399.44      7.84 o 
  11   0   6      101.66      110.25      6.92 o 
  12   0   6        3.59        4.56      1.47 o 
  13   0   6      234.09      241.30      9.46 o 
 -16   1   6       34.71       36.89      3.36 o 
 -15   1   6       16.68       17.30      3.59 o 
 -14   1   6      196.70      200.10      4.00 o 
 -13   1   6      522.92      504.53      6.95 o 
 -12   1   6      290.87      276.26      5.67 o 
 -11   1   6      490.10      474.98      5.78 o 
 -10   1   6      191.03      181.82      3.07 o 
  -9   1   6     1424.56     1391.36     11.76 o 
  -8   1   6      308.56      320.17      4.09 o 
  -7   1   6       72.15       73.58      2.00 o 
  -6   1   6      779.90      766.01     12.69 o 
  -5   1   6       16.91       18.02      0.81 o 
  -4   1   6      456.09      463.23      4.84 o 
  -3   1   6        6.79        4.21      0.54 o 
  -2   1   6      733.29      778.84      8.07 o 
  -1   1   6      676.73      695.02      7.14 o 
   0   1   6       22.22       27.61      1.17 o 
   1   1   6      185.91      181.51      2.38 o 
   2   1   6       47.04       42.57      1.36 o 
   3   1   6       25.28       20.07      1.02 o 
   4   1   6      360.42      400.91      4.86 o 
   5   1   6        0.83        2.70      0.53 o 
   6   1   6      140.77      150.81      2.29 o 
   7   1   6      217.39      220.45      2.75 o 
   8   1   6       15.35       14.22      1.64 o 
   9   1   6       13.84       14.11      1.24 o 
  10   1   6       12.46       13.12      1.49 o 
  11   1   6      322.96      315.96      7.31 o 
  12   1   6        5.13        4.95      1.92 o 
  13   1   6      293.77      287.08      7.15 o 
 -16   2   6      169.99      170.24      5.56 o 
 -15   2   6        0.19       -1.31      1.31 o 
 -14   2   6        0.05       -0.97      0.97 o 
 -13   2   6      171.12      165.76      3.60 o 
 -12   2   6      182.76      177.88      3.86 o 
 -11   2   6     1071.20     1042.61     10.53 o 
 -10   2   6      233.73      224.92      3.93 o 
  -9   2   6      828.61      794.13      9.21 o 
  -8   2   6      153.07      151.16      2.58 o 
  -7   2   6      510.54      507.40      6.29 o 
  -6   2   6       81.96       84.29      1.90 o 
  -5   2   6       13.74       15.07      1.43 o 
  -4   2   6     2784.87     3071.43     25.75 o 
  -3   2   6      178.03      179.07      2.43 o 
  -2   2   6      143.38      163.86      2.23 o 
  -1   2   6      271.78      241.33      3.36 o 
   0   2   6       32.39       33.92      1.67 o 
   1   2   6      447.21      402.91      5.86 o 
   2   2   6       76.83       83.53      1.82 o 
   3   2   6       23.42       20.71      1.10 o 
   4   2   6      364.02      352.65      4.83 o 
   5   2   6      688.44      694.91      8.16 o 
   6   2   6       76.97      100.31      3.48 o 
   7   2   6       10.46        9.48      0.97 o 
   8   2   6      224.52      230.82      3.84 o 
   9   2   6      340.47      341.65      5.60 o 
  10   2   6      404.75      401.34      7.42 o 
  11   2   6      193.61      192.76      4.98 o 
  12   2   6       21.04       19.77      2.45 o 
  13   2   6       25.33       26.38      5.93 o 
 -15   3   6       46.15       48.62      3.51 o 
 -14   3   6      291.54      299.89     16.34 o 
 -13   3   6       39.86       43.86      2.70 o 
 -12   3   6      169.22      160.54      5.00 o 
 -11   3   6      542.20      538.24      8.96 o 
 -10   3   6       42.19       38.74      2.27 o 
  -9   3   6      400.30      417.65      7.17 o 
  -8   3   6        6.85        7.57      1.16 o 
  -7   3   6      960.37      888.75     10.15 o 
  -6   3   6     3349.51     3205.42     30.82 o 
  -5   3   6      135.37      132.02      2.99 o 
  -4   3   6     1740.92     1667.89     16.86 o 
  -3   3   6        7.49        8.04      0.84 o 
  -2   3   6     1147.37     1117.82     11.75 o 
  -1   3   6      840.69      809.62      8.91 o 
   0   3   6       37.88       34.43      1.34 o 
   1   3   6      121.45      138.72      4.50 o 
   2   3   6        4.10        5.06      0.86 o 
   3   3   6     1707.72     1675.40     24.14 o 
   4   3   6      261.94      300.13      5.42 o 
   5   3   6        0.22       -0.39      0.70 o 
   6   3   6      898.09      894.43      9.45 o 
   7   3   6        5.25        4.60      0.88 o 
   8   3   6     1562.64     1562.21     15.30 o 
   9   3   6       15.62       14.95      1.80 o 
  10   3   6       21.71       23.66      1.82 o 
  11   3   6      159.47      163.05      6.56 o 
  12   3   6      174.66      168.82      5.76 o 
 -14   4   6       55.25       55.42      3.50 o 
 -13   4   6       15.00       13.94      1.93 o 
 -12   4   6       16.69       19.72      2.09 o 
 -11   4   6       41.62       38.16      3.99 o 
 -10   4   6       16.10       18.19      1.85 o 
  -9   4   6        0.48       -0.42      0.89 o 
  -8   4   6       20.05       20.80      1.78 o 
  -7   4   6       15.15       20.15      1.67 o 
  -6   4   6       42.05       50.37      1.87 o 
  -5   4   6      165.42      166.12      3.25 o 
  -4   4   6       31.81       48.36      2.22 o 
  -3   4   6       47.89       51.47      2.24 o 
  -2   4   6       11.92       10.53      1.24 o 
  -1   4   6       48.14       52.90      2.41 o 
   0   4   6      175.37      171.76      3.94 o 
   1   4   6      988.72      918.66     15.26 o 
   2   4   6      157.83      137.99     10.98 o 
   3   4   6       34.84       25.98      3.11 o 
   4   4   6      134.09      112.94      4.44 o 
   5   4   6       46.30       50.94      2.45 o 
   6   4   6       29.60       27.77      2.14 o 
   7   4   6       73.83       77.83      3.67 o 
   8   4   6       18.41       22.37      1.84 o 
   9   4   6       19.99       14.93      1.45 o 
  10   4   6       31.61       29.79      1.90 o 
  11   4   6        2.87        0.04      1.35 o 
 -13   5   6        0.40        0.10      1.47 o 
 -12   5   6       32.17       34.53      2.78 o 
 -11   5   6      298.54      318.77      7.04 o 
 -10   5   6       11.53        9.54      1.63 o 
  -9   5   6       57.61       62.61      2.84 o 
  -8   5   6      345.91      331.37      8.86 o 
  -7   5   6      292.08      292.54     12.73 o 
  -6   5   6      769.20      723.39     15.05 o 
  -5   5   6      256.83      247.85      5.39 o 
  -4   5   6      341.02      333.22      6.39 o 
  -3   5   6       74.35       74.37      3.04 o 
  -2   5   6      583.41      560.15      8.85 o 
  -1   5   6     1121.46     1065.52     17.85 o 
   0   5   6      488.66      483.51     10.06 o 
   1   5   6       78.81       63.33      3.64 o 
   2   5   6        0.58        0.52      1.31 o 
   3   5   6     1182.58     1180.25     20.22 o 
   4   5   6       76.75       69.47      3.70 o 
   5   5   6       49.41       44.67      2.56 o 
   6   5   6      408.02      415.47      7.99 o 
   7   5   6        0.40        0.72      0.93 o 
   8   5   6      401.20      407.70      7.26 o 
   9   5   6        2.74        3.58      1.81 o 
  10   5   6       23.26       23.54      3.15 o 
 -12   6   6      110.48      115.44     13.50 o 
 -11   6   6      679.90      675.57     15.54 o 
 -10   6   6        0.02        0.78      1.76 o 
  -9   6   6      294.71      299.30      9.06 o 
  -8   6   6      160.31      148.41     10.17 o 
  -7   6   6      203.92      209.65      7.13 o 
  -6   6   6      298.78      296.98      8.39 o 
  -5   6   6        9.28        8.04      1.99 o 
  -4   6   6      886.88      890.23     13.16 o 
  -3   6   6       68.95       69.04      2.54 o 
  -2   6   6        0.01       -0.73      1.32 o 
  -1   6   6      139.40      133.36      5.15 o 
   0   6   6      131.09      130.89      5.13 o 
   1   6   6       66.84       61.20      3.71 o 
   2   6   6       14.99       14.34      2.25 o 
   3   6   6       60.11       61.49      4.57 o 
   4   6   6      115.68      107.37      3.54 o 
   5   6   6      371.41      356.21      6.41 o 
   6   6   6       18.97       17.59      1.72 o 
   7   6   6       12.34       11.79      2.03 o 
   8   6   6       16.27       14.73      2.74 o 
  -9   7   6       73.65       75.11      5.22 o 
  -8   7   6        3.73        1.67      1.98 o 
  -7   7   6       20.20       20.15      3.03 o 
  -6   7   6      160.75      154.99      6.92 o 
  -5   7   6      111.91      104.91     10.92 o 
  -4   7   6       24.40       26.33      4.58 o 
  -3   7   6      141.58      130.53      5.37 o 
  -2   7   6       12.64       15.16      3.56 o 
  -1   7   6       83.47       72.15      5.53 o 
   0   7   6       79.67       83.21      2.56 o 
   1   7   6       50.97       56.67      3.36 o 
   2   7   6       78.42       75.89      4.87 o 
   3   7   6      101.29       92.75      4.02 o 
   4   7   6      265.62      264.92      4.86 o 
   5   7   6       11.80       12.40      2.10 o 
   6   7   6       83.36      103.61      8.01 o 
  -5   8   6       16.21        9.70      3.77 o 
  -4   8   6      236.84      230.62     11.56 o 
  -3   8   6       95.29      106.83      7.81 o 
  -1   8   6        2.49        2.17      1.90 o 
   0   8   6       14.64       16.20      2.76 o 
   1   8   6      411.24      429.43     11.38 o 
 -16   1   7      137.13      144.77      6.62 o 
 -15   1   7        2.48        5.02      1.68 o 
 -14   1   7      708.88      682.36     10.60 o 
 -13   1   7       12.90       11.79      1.32 o 
 -12   1   7       23.42       19.50      1.36 o 
 -11   1   7      750.46      740.18      8.02 o 
 -10   1   7        0.03       -0.20      0.65 o 
  -9   1   7        5.96        9.90      1.05 o 
  -8   1   7       16.91       21.29      1.09 o 
  -7   1   7     3924.53     3849.23     36.43 o 
  -5   1   7      127.33      120.72      2.12 o 
  -4   1   7      543.10      599.43      5.53 o 
  -3   1   7       89.96       88.72      1.84 o 
  -2   1   7     6196.26     6479.22     58.80 o 
  -1   1   7      179.77      166.59      6.38 o 
   0   1   7       51.45       49.50      1.34 o 
   1   1   7       31.40       21.06      1.24 o 
   2   1   7      103.58      101.33      1.53 o 
   3   1   7     1181.36     1102.67      9.08 o 
   4   1   7       64.09       73.14      1.75 o 
   5   1   7      219.23      232.33      2.88 o 
   6   1   7      595.10      600.62      5.46 o 
   7   1   7      320.09      313.82      3.52 o 
   8   1   7      778.78      772.64      9.01 o 
   9   1   7        7.99        8.89      0.99 o 
  10   1   7      404.87      406.32      8.49 o 
  11   1   7      318.49      317.20      7.47 o 
  12   1   7      153.09      145.02      4.89 o 
  13   1   7       74.14       75.60      3.79 o 
 -16   2   7      139.80      144.63      6.15 o 
 -15   2   7        6.12        6.51      1.37 o 
 -14   2   7      478.93      493.61      7.08 o 
 -13   2   7      127.49      128.50      2.91 o 
 -12   2   7      153.70      160.96      3.14 o 
 -11   2   7        3.56        4.90      1.42 o 
 -10   2   7      124.29      129.40      2.94 o 
  -9   2   7      838.97      802.96      9.39 o 
  -8   2   7       46.67       47.31      1.53 o 
  -7   2   7     1540.67     1504.22     13.77 o 
  -6   2   7       44.61       55.30      1.95 o 
  -5   2   7      883.52      932.43      9.89 o 
  -4   2   7     1410.56     1341.13     12.16 o 
  -3   2   7      472.53      553.54      5.75 o 
  -2   2   7     1979.40     2048.48     17.65 o 
  -1   2   7      154.03      163.59      2.60 o 
   0   2   7     2701.28     2593.62     28.23 o 
   1   2   7     1568.66     1548.04     15.32 o 
   2   2   7      130.34      132.38      2.01 o 
   3   2   7      342.60      343.05      3.87 o 
   4   2   7      159.41      149.19      2.26 o 
   5   2   7      689.72      652.16      7.92 o 
   6   2   7       50.60       48.44      1.69 o 
   7   2   7      105.50       98.69      2.41 o 
   8   2   7      575.02      569.95      7.02 o 
   9   2   7       12.67       11.62      3.00 o 
  10   2   7       37.06       44.63      2.64 o 
  11   2   7       72.97       64.68      3.53 o 
  12   2   7       35.29       37.80      5.58 o 
 -15   3   7        8.46        5.76      1.90 o 
 -14   3   7       11.25       11.94      1.82 o 
 -13   3   7      100.67      102.93      3.72 o 
 -12   3   7       44.69       38.23      2.59 o 
 -11   3   7       83.16       78.69      3.05 o 
 -10   3   7      132.89      125.72      3.77 o 
  -9   3   7        3.01        2.14      0.99 o 
  -8   3   7       40.83       31.79      1.99 o 
  -7   3   7        0.76       -0.61      0.61 o 
  -6   3   7      118.49      115.77      2.67 o 
  -5   3   7      896.79      896.27     10.57 o 
  -4   3   7      730.84      708.66      8.37 o 
  -3   3   7      135.25      149.33      3.21 o 
  -2   3   7       55.26       61.67      2.12 o 
  -1   3   7      805.48      841.61      9.40 o 
   0   3   7     1076.29     1088.90     11.57 o 
   1   3   7      342.50      327.13     13.08 o 
   2   3   7      118.72      120.96      3.02 o 
   3   3   7       19.15       26.59      2.10 o 
   4   3   7       19.76       16.25      1.52 o 
   5   3   7        0.04       -0.33      0.69 o 
   6   3   7      269.77      261.14      4.12 o 
   7   3   7      103.67      101.49      2.55 o 
   8   3   7      461.53      439.73      6.06 o 
   9   3   7       98.55      100.00      3.17 o 
  10   3   7       47.33       43.94      2.78 o 
  11   3   7       17.33       14.63      2.36 o 
  12   3   7       16.29       18.81      2.62 o 
 -14   4   7        0.18       -0.25      1.37 o 
 -13   4   7      170.33      177.75      7.20 o 
 -12   4   7      228.44      229.76      7.64 o 
 -11   4   7      169.59      174.43      4.79 o 
 -10   4   7        0.08       -0.11      1.03 o 
  -9   4   7     1375.89     1368.35     18.00 o 
  -8   4   7       61.77       61.70      3.10 o 
  -7   4   7       61.62       44.97      2.86 o 
  -6   4   7      761.74      751.56      9.26 o 
  -5   4   7      663.43      632.56      8.04 o 
  -4   4   7     5290.93     5219.27     49.04 o 
  -3   4   7      423.89      432.31      7.26 o 
  -2   4   7      288.35      313.75      5.82 o 
  -1   4   7       37.78       43.56      2.71 o 
   0   4   7      252.45      224.62      7.80 o 
   1   4   7      496.62      434.03      8.93 o 
   2   4   7       73.81       77.05      5.06 o 
   3   4   7      162.61      192.51      5.88 o 
   4   4   7       24.10       15.34      2.06 o 
   5   4   7      523.91      528.83      9.16 o 
   6   4   7      237.71      238.08      8.07 o 
   7   4   7       31.99       29.51      2.36 o 
   8   4   7      948.28      954.86     12.26 o 
   9   4   7       56.39       54.56      2.14 o 
  10   4   7      771.17      752.25     10.33 o 
  11   4   7       93.53       92.76      4.46 o 
 -13   5   7       41.57       45.63      3.27 o 
 -12   5   7      408.79      422.64      8.62 o 
 -11   5   7      258.82      257.54      7.20 o 
 -10   5   7       92.47      106.45      3.82 o 
  -9   5   7      100.99      100.98      3.63 o 
  -8   5   7      151.70      152.55      4.29 o 
  -7   5   7       41.39       39.80      3.42 o 
  -6   5   7      160.21      154.17      5.56 o 
  -5   5   7       25.74       22.04      1.95 o 
  -4   5   7      212.94      206.81      4.95 o 
  -3   5   7      134.29      141.78      5.11 o 
  -2   5   7       94.29      104.56      3.37 o 
  -1   5   7      639.78      675.97     13.63 o 
   0   5   7       29.28       33.65      2.84 o 
   1   5   7      679.23      639.61     12.87 o 
   2   5   7      151.07      158.93      8.34 o 
   3   5   7      629.15      613.29     12.79 o 
   4   5   7      123.27      126.55      3.97 o 
   5   5   7       45.31       42.05      2.59 o 
   6   5   7       58.87       53.70      2.99 o 
   7   5   7      169.13      160.83      5.82 o 
   8   5   7       53.46       48.74      3.40 o 
   9   5   7       25.76       22.94      2.88 o 
 -11   6   7       69.97       65.46      3.70 o 
 -10   6   7        3.09        5.09      2.33 o 
  -9   6   7      212.41      211.19      7.62 o 
  -8   6   7        0.79        0.72      1.98 o 
  -7   6   7      116.25      117.65      5.40 o 
  -6   6   7       44.15       42.66      3.71 o 
  -5   6   7        4.69        3.20      1.73 o 
  -4   6   7       87.91       87.48      6.54 o 
  -3   6   7        2.70        2.24      1.44 o 
  -2   6   7      250.79      258.89      6.00 o 
  -1   6   7      395.96      384.91      7.61 o 
   0   6   7      183.18      183.51      6.27 o 
   1   6   7      135.82      129.67      5.30 o 
   2   6   7      293.49      309.65      8.74 o 
   3   6   7       33.46       32.51      2.62 o 
   4   6   7      107.18      104.14      3.68 o 
   5   6   7      315.68      305.00      6.78 o 
   6   6   7      132.94      137.65      5.49 o 
   7   6   7        4.94        4.52      2.41 o 
   8   6   7       45.23       53.82      7.38 o 
  -9   7   7       72.02       78.62      5.34 o 
  -8   7   7       49.82       54.67      4.71 o 
  -7   7   7      515.52      525.51     12.84 o 
  -6   7   7      321.11      317.90      9.33 o 
  -5   7   7      271.98      267.19     12.17 o 
  -4   7   7       14.39        9.18      3.35 o 
  -3   7   7        0.38        1.00      1.27 o 
  -2   7   7      989.00     1035.14     15.52 o 
  -1   7   7       97.06      101.29      4.88 o 
   0   7   7        1.33        1.52      1.58 o 
   1   7   7        9.65       11.06      1.44 o 
   2   7   7       59.93       59.41      2.68 o 
   3   7   7       33.61       35.64      3.04 o 
   4   7   7        6.06        6.93      1.96 o 
   5   7   7       83.44       80.62      4.06 o 
  -3   8   7       63.23       64.33      6.96 o 
  -1   8   7       32.77       39.67      3.16 o 
   0   8   7       28.93       26.12      3.41 o 
 -16   0   8       11.30        5.82      3.24 o 
 -15   0   8       17.61       13.81      3.71 o 
 -14   0   8      661.82      661.06     17.58 o 
 -13   0   8       14.05       13.67      3.17 o 
 -12   0   8      668.16      657.22     16.71 o 
 -11   0   8      223.46      204.56      9.05 o 
 -10   0   8      207.88      205.49      5.45 o 
  -9   0   8      701.31      698.57      9.06 o 
  -8   0   8        3.49        3.66      0.85 o 
  -7   0   8      370.26      387.62      5.66 o 
  -6   0   8      108.20      101.03      2.36 o 
  -5   0   8     3834.12     3744.40     39.77 o 
  -4   0   8     2820.48     2865.89     30.80 o 
  -3   0   8        0.72        0.37      0.84 o 
  -2   0   8     4637.37     4985.30     62.49 o 
  -1   0   8      310.64      300.57      4.55 o 
   0   0   8     6852.58     6927.11     72.04 o 
   1   0   8      995.99     1011.54     12.02 o 
   2   0   8      194.97      198.45      4.09 o 
   3   0   8     1534.62     1454.53     16.78 o 
   4   0   8        9.24       10.77      1.15 o 
   5   0   8      133.70      116.98      2.88 o 
   6   0   8      297.68      327.44      6.55 o 
   7   0   8      185.05      182.04      5.30 o 
   8   0   8     1627.67     1622.23     25.20 o 
   9   0   8      339.58      335.20      7.08 o 
  10   0   8        5.69        6.47      1.53 o 
  11   0   8        1.52        1.38      1.53 o 
  12   0   8      209.67      222.68      8.77 o 
 -16   1   8      217.68      217.91      6.65 o 
 -15   1   8       77.81       76.08      3.40 o 
 -14   1   8       31.56       31.32      2.53 o 
 -13   1   8       24.91       30.39      2.10 o 
 -12   1   8      295.22      298.12      4.42 o 
 -11   1   8      630.46      623.09      7.10 o 
 -10   1   8       19.57       21.65      1.32 o 
  -9   1   8     2038.81     1901.83     15.66 o 
  -8   1   8      997.73      963.44      8.70 o 
  -7   1   8      965.96      913.43      8.89 o 
  -5   1   8      169.80      165.45      3.05 o 
  -3   1   8      131.09      129.11      2.14 o 
  -2   1   8       39.30       28.79      2.46 o 
  -1   1   8      139.58      158.85      2.74 o 
   0   1   8      769.27      802.37      7.72 o 
   1   1   8       55.74       55.20      1.45 o 
   2   1   8      257.92      243.90      2.74 o 
   3   1   8      370.93      353.85      3.69 o 
   4   1   8        6.72        6.70      0.67 o 
   5   1   8      202.87      202.29      3.03 o 
   6   1   8        0.49        0.23      0.50 o 
   7   1   8       30.35       27.32      1.29 o 
   8   1   8      241.84      242.23      5.45 o 
   9   1   8       14.35       15.51      1.99 o 
  10   1   8       85.55       87.83      4.70 o 
  11   1   8       11.31        8.61      3.74 o 
  12   1   8        0.21        0.87      1.98 o 
 -16   2   8       45.92       44.14      4.49 o 
 -15   2   8       77.09       85.50      2.84 o 
 -14   2   8      244.75      242.65      5.93 o 
 -13   2   8       47.72       48.49      2.00 o 
 -12   2   8      123.75      125.04      3.39 o 
 -11   2   8      314.84      291.00      4.87 o 
 -10   2   8      675.31      621.78      7.98 o 
  -9   2   8      824.10      785.29      9.34 o 
  -8   2   8        2.06        1.40      0.67 o 
  -7   2   8      629.10      593.29      7.61 o 
  -6   2   8      235.07      251.16      3.59 o 
  -5   2   8     1449.24     1430.62     15.34 o 
  -4   2   8     1097.33     1055.18     10.04 o 
  -3   2   8      160.91      161.62      2.63 o 
  -2   2   8       96.18       80.72      1.88 o 
  -1   2   8       11.63       12.16      1.20 o 
   0   2   8      768.53      798.53      8.35 o 
   1   2   8      124.90      126.92      2.21 o 
   2   2   8      107.20      106.35      2.35 o 
   3   2   8      169.39      172.76      2.59 o 
   4   2   8       87.08       92.01      2.01 o 
   5   2   8      473.99      462.33      7.77 o 
   6   2   8        5.21        3.38      0.78 o 
   7   2   8      147.11      143.13      3.00 o 
   8   2   8      144.88      136.25      3.41 o 
   9   2   8        6.38        2.35      1.68 o 
  10   2   8       54.27       54.47      3.35 o 
  11   2   8       77.31       82.44      3.96 o 
  12   2   8      119.78      140.35      5.19 o 
 -15   3   8       67.13       68.10      9.30 o 
 -14   3   8      158.33      154.38      4.72 o 
 -13   3   8        6.23        5.02      2.07 o 
 -12   3   8      480.04      506.43     10.37 o 
 -11   3   8      366.43      369.10      9.14 o 
 -10   3   8       68.86       72.16      2.90 o 
  -9   3   8       99.93       93.49      3.15 o 
  -8   3   8       27.18       20.29      1.75 o 
  -7   3   8     1790.65     1788.81     18.70 o 
  -6   3   8      111.70      117.40      2.81 o 
  -5   3   8        0.02        0.43      0.67 o 
  -4   3   8     1330.66     1276.59     13.78 o 
  -3   3   8      588.15      595.19      7.45 o 
  -2   3   8     4335.57     4312.68     41.62 o 
  -1   3   8       20.39       27.27      3.22 o 
   0   3   8      142.36      136.23      5.83 o 
   1   3   8      324.48      312.53      5.49 o 
   2   3   8      562.88      532.99      7.96 o 
   3   3   8      707.30      678.86     11.98 o 
   4   3   8       18.86       16.16      1.59 o 
   5   3   8      265.68      276.42      4.67 o 
   6   3   8       45.28       50.14      1.86 o 
   7   3   8      364.05      372.08      6.00 o 
   8   3   8       80.74       77.37      2.44 o 
   9   3   8        4.66        4.09      1.25 o 
  10   3   8      816.00      817.19     18.28 o 
  11   3   8       40.37       39.55      3.31 o 
 -14   4   8        9.26        7.84      2.26 o 
 -13   4   8        3.05        3.00      1.45 o 
 -12   4   8        0.44        1.66      1.35 o 
 -11   4   8       24.91       27.56      2.33 o 
 -10   4   8       88.87       83.86      3.31 o 
  -9   4   8       40.40       41.95      3.11 o 
  -8   4   8       10.82        7.90      1.76 o 
  -7   4   8       22.15       27.25      2.00 o 
  -6   4   8      337.13      335.25      6.69 o 
  -5   4   8       22.47       19.06      1.44 o 
  -4   4   8       40.42       39.35      1.96 o 
  -3   4   8      194.85      195.08      3.69 o 
  -2   4   8        1.55        1.46      0.81 o 
  -1   4   8        0.71       -0.64      0.64 o 
   0   4   8        0.74        0.76      1.15 o 
   1   4   8        0.72        0.82      2.42 o 
   2   4   8      229.73      225.69      9.32 o 
   3   4   8      547.81      502.01     10.88 o 
   4   4   8       16.95       10.24      1.97 o 
   5   4   8       25.05       21.58      1.69 o 
   6   4   8       73.55       70.51      2.62 o 
   7   4   8       51.43       51.74      2.56 o 
   8   4   8       10.23        7.02      1.41 o 
   9   4   8        2.78        2.78      1.19 o 
  10   4   8       19.99       18.93      1.95 o 
 -13   5   8      286.39      294.93      7.23 o 
 -12   5   8       12.88       10.79      1.91 o 
 -11   5   8       14.73       16.11      2.07 o 
 -10   5   8       40.98       32.17      2.54 o 
  -9   5   8       10.84        9.44      1.63 o 
  -8   5   8        9.08       12.83      1.73 o 
  -7   5   8      762.60      773.75     15.31 o 
  -6   5   8        0.04       -0.56      1.27 o 
  -5   5   8        0.77        1.19      1.09 o 
  -4   5   8      114.61      112.18      3.67 o 
  -3   5   8      102.76      104.27      4.05 o 
  -2   5   8     1545.02     1511.62     24.20 o 
  -1   5   8       24.74       27.33      3.87 o 
   0   5   8       56.77       51.45      3.25 o 
   1   5   8      764.74      721.78     14.29 o 
   2   5   8      280.16      281.80      7.97 o 
   3   5   8       23.26       22.40      2.68 o 
   4   5   8       74.68       81.58      4.33 o 
   5   5   8      473.01      462.85      8.88 o 
   6   5   8      138.79      135.38      4.47 o 
   7   5   8      253.89      253.00      6.40 o 
   8   5   8       42.99       49.48      3.46 o 
   9   5   8        3.65        3.55      1.66 o 
 -11   6   8        2.56       -0.59      1.41 o 
 -10   6   8      533.79      540.41     13.35 o 
  -9   6   8      633.12      652.09     14.78 o 
  -8   6   8        1.20        0.83      1.80 o 
  -7   6   8       36.94       38.21      3.77 o 
  -6   6   8      124.26      119.93      5.36 o 
  -5   6   8      557.66      530.65     14.82 o 
  -4   6   8      354.99      362.75      7.41 o 
  -3   6   8       16.21       19.51      5.74 o 
  -2   6   8       41.31       50.53      3.57 o 
  -1   6   8        3.22        3.83      1.31 o 
   0   6   8      376.31      390.08      9.92 o 
   1   6   8      294.90      286.35      8.32 o 
   2   6   8        5.23        7.04      1.92 o 
   3   6   8        0.33        0.69      1.05 o 
   4   6   8       27.20       25.88      2.29 o 
   5   6   8      284.60      277.75      8.76 o 
   6   6   8       36.47       38.13      3.15 o 
   7   6   8       97.72      104.21      5.23 o 
  -8   7   8        0.89        0.88      2.05 o 
  -7   7   8        8.87        5.81      2.37 o 
  -6   7   8        1.22       -1.61      1.75 o 
  -5   7   8       75.10       64.64      6.89 o 
  -4   7   8      314.11      305.77      8.83 o 
  -3   7   8        6.79        4.13      1.58 o 
  -2   7   8       10.92       12.75      1.99 o 
  -1   7   8       12.95       13.16      2.45 o 
   0   7   8      272.08      278.78      8.58 o 
   1   7   8       57.24       64.61      4.43 o 
   2   7   8       11.97       11.52      2.49 o 
   3   7   8       14.50        6.16      2.16 o 
   4   7   8       90.28       93.34      4.35 o 
 -16   1   9      118.37      120.07      6.68 o 
 -15   1   9      285.03      297.47      7.72 o 
 -14   1   9       12.09        9.69      1.84 o 
 -13   1   9        4.07        2.81      0.99 o 
 -12   1   9     1533.77     1481.55     14.24 o 
 -11   1   9       95.40       98.30      2.39 o 
 -10   1   9      142.98      164.74      2.77 o 
  -9   1   9      255.46      244.99      3.39 o 
  -8   1   9       80.26       73.89      1.80 o 
  -7   1   9      769.00      745.12      7.07 o 
  -6   1   9        0.84        1.69      0.66 o 
  -5   1   9      206.76      191.83      3.64 o 
  -1   1   9        8.91       10.62      1.19 o 
   1   1   9      235.05      235.20      3.66 o 
   2   1   9     1692.86     1705.09     15.21 o 
   3   1   9      386.37      385.00      4.64 o 
   4   1   9       50.01       52.58      1.36 o 
   5   1   9      880.55      862.35      9.96 o 
   6   1   9        2.37        1.77      0.78 o 
   7   1   9      114.29      111.98      2.96 o 
   8   1   9      219.41      221.19      5.25 o 
   9   1   9      166.38      174.71      5.22 o 
  10   1   9      630.01      625.04     11.62 o 
  11   1   9       34.37       32.28      3.83 o 
 -16   2   9        1.34        0.38      2.09 o 
 -15   2   9       12.08       10.58      1.98 o 
 -14   2   9      315.97      321.60      5.45 o 
 -13   2   9       33.75       33.88      1.92 o 
 -12   2   9       83.44       78.75      2.55 o 
 -11   2   9        8.66       10.94      1.26 o 
 -10   2   9      385.08      398.54      5.91 o 
  -9   2   9      473.81      487.95      5.98 o 
  -8   2   9       62.01       57.74      1.78 o 
  -7   2   9      578.21      521.90      6.06 o 
  -6   2   9        3.36        3.27      0.74 o 
  -5   2   9     4383.05     4374.65     36.72 o 
  -4   2   9      486.30      495.80      5.64 o 
  -3   2   9      518.10      522.05      6.41 o 
  -2   2   9     2334.03     2249.05     21.89 o 
   0   2   9     3085.46     3107.59     26.18 o 
   1   2   9       38.61       40.93      1.36 o 
   2   2   9      661.05      646.96      8.97 o 
   3   2   9       95.67       90.88      1.89 o 
   4   2   9       16.54       15.45      1.04 o 
   5   2   9      127.52      123.54      2.96 o 
   6   2   9        6.81        8.44      1.40 o 
   7   2   9      394.80      390.16      7.39 o 
   8   2   9        1.18        0.06      1.15 o 
   9   2   9        3.89        1.01      2.65 o 
  10   2   9       54.54       47.89      3.24 o 
  11   2   9        9.94        8.02      2.16 o 
 -15   3   9      161.74      153.92      7.35 o 
 -14   3   9        2.19        0.93      1.33 o 
 -13   3   9       54.59       63.91      3.81 o 
 -12   3   9       51.37       51.37      2.89 o 
 -11   3   9        3.16        1.36      1.14 o 
 -10   3   9       35.42       42.59      3.14 o 
  -9   3   9       12.34       11.81      1.61 o 
  -8   3   9       44.69       47.44      2.05 o 
  -7   3   9      210.06      202.73      3.96 o 
  -6   3   9        5.33        4.15      0.94 o 
  -5   3   9      707.00      677.75      8.57 o 
  -4   3   9     1026.71     1002.99     14.12 o 
  -3   3   9      470.63      458.81      7.13 o 
  -2   3   9     1268.78     1266.21     13.72 o 
  -1   3   9      255.64      281.43      8.65 o 
   0   3   9      406.68      400.81      6.68 o 
   1   3   9       83.34       82.74      2.74 o 
   2   3   9      111.24      109.46      4.69 o 
   3   3   9       31.34       32.76      2.59 o 
   4   3   9       22.38       25.20      1.95 o 
   5   3   9       21.19       18.37      1.49 o 
   6   3   9      140.60      137.86      3.09 o 
   7   3   9        4.76        6.04      1.08 o 
   8   3   9        0.01        0.58      0.89 o 
   9   3   9        0.88       -0.63      1.23 o 
  10   3   9        4.47        4.71      2.09 o 
 -14   4   9      678.11      676.46     11.85 o 
 -13   4   9       21.18       14.99      2.07 o 
 -12   4   9       32.07       30.96      2.56 o 
 -11   4   9      109.87      107.51      4.49 o 
 -10   4   9      763.01      743.07     11.76 o 
  -9   4   9      554.01      553.03      9.41 o 
  -8   4   9      159.10      152.66      4.25 o 
  -7   4   9       99.43      105.08      4.18 o 
  -6   4   9        0.11        0.49      0.78 o 
  -5   4   9      237.35      256.95      4.63 o 
  -4   4   9        4.42        5.16      0.99 o 
  -3   4   9       18.00       21.67      1.78 o 
  -2   4   9      742.99      729.84      9.06 o 
  -1   4   9      594.47      600.75      9.17 o 
   0   4   9      431.65      426.63      7.19 o 
   1   4   9      298.76      311.12      5.88 o 
   2   4   9        0.26        0.49      1.15 o 
   3   4   9     1403.39     1341.54     17.61 o 
   4   4   9      356.58      358.02      6.99 o 
   5   4   9      126.11      117.48      3.88 o 
   6   4   9        6.09        5.62      1.20 o 
   7   4   9      288.93      297.59      5.85 o 
   8   4   9      291.50      295.56      5.13 o 
   9   4   9      305.03      299.84      5.29 o 
 -13   5   9        2.14        1.31      1.59 o 
 -12   5   9       46.88       48.44      3.97 o 
 -11   5   9       97.48      101.18      4.05 o 
 -10   5   9        2.14        2.98      1.37 o 
  -9   5   9        0.10        2.19      1.27 o 
  -8   5   9      191.94      203.23      5.22 o 
  -7   5   9      453.77      455.94      8.29 o 
  -6   5   9      133.51      142.53      3.58 o 
  -5   5   9      225.70      206.98      5.27 o 
  -4   5   9      181.43      181.02      4.81 o 
  -3   5   9      330.06      328.93     12.97 o 
  -2   5   9      975.88      999.00     24.13 o 
  -1   5   9        0.91        1.68      1.40 o 
   0   5   9      301.89      321.90      8.23 o 
   1   5   9        7.89        6.41      2.40 o 
   2   5   9       47.00       51.09      3.92 o 
   3   5   9       14.46       12.08      2.25 o 
   4   5   9      158.53      161.47      6.24 o 
   5   5   9      181.15      173.39      5.13 o 
   6   5   9        9.79        7.91      1.64 o 
   7   5   9        0.01       -0.21      1.53 o 
   8   5   9       71.78       67.49      4.24 o 
 -11   6   9      130.26      136.43      6.61 o 
 -10   6   9       20.25       21.68      2.48 o 
  -9   6   9        4.74        3.34      2.25 o 
  -8   6   9        3.21        1.26      1.86 o 
  -7   6   9      148.37      160.57      6.42 o 
  -6   6   9       70.71       70.64      7.31 o 
  -5   6   9      414.68      441.21      8.66 o 
  -4   6   9        0.06        0.72      1.46 o 
  -3   6   9       40.79       47.94      3.84 o 
  -2   6   9      366.89      359.30      9.34 o 
  -1   6   9        0.24        0.45      1.43 o 
   0   6   9      793.86      795.73     16.05 o 
   1   6   9      154.92      159.50      6.30 o 
   2   6   9       13.81       14.94      2.47 o 
   3   6   9       12.16       17.19      2.71 o 
   4   6   9      117.93      112.89      5.63 o 
   5   6   9       21.12       17.88      2.79 o 
   6   6   9       78.91       77.60      4.78 o 
  -8   7   9      156.54      166.04      7.15 o 
  -7   7   9      577.89      586.71     13.98 o 
  -6   7   9       11.43       14.67      4.04 o 
  -5   7   9       74.45       81.27      7.11 o 
  -4   7   9       92.59       97.17     11.81 o 
  -3   7   9      301.15      315.97     15.90 o 
  -2   7   9       44.89       51.35      4.17 o 
  -1   7   9        0.00       -0.76      1.46 o 
   0   7   9      356.06      372.24     10.40 o 
   1   7   9      226.89      224.19      7.91 o 
   2   7   9      201.02      206.40      7.67 o 
   3   7   9      171.83      176.63      7.24 o 
 -16   0  10       38.80       41.61      4.92 o 
 -15   0  10      515.71      525.30     15.47 o 
 -14   0  10      786.89      750.35     19.37 o 
 -13   0  10      362.17      368.78     11.82 o 
 -12   0  10       24.29       25.87      5.90 o 
 -11   0  10       93.43       95.34      3.96 o 
 -10   0  10     2652.41     2597.84     51.56 o 
  -9   0  10     1759.11     1697.76     25.06 o 
  -8   0  10      272.28      300.44      9.29 o 
  -7   0  10     4582.73     4355.73     87.25 o 
  -6   0  10     1314.33     1318.97     20.27 o 
  -5   0  10     1943.46     1859.47     35.05 o 
  -4   0  10      180.43      193.99      4.09 o 
  -3   0  10      591.05      584.76      9.07 o 
  -2   0  10     2053.77     1982.29     22.19 o 
  -1   0  10      785.80      784.39      9.96 o 
   0   0  10       81.97      107.64      2.97 o 
   1   0  10       29.41       30.64      1.70 o 
   2   0  10      439.93      429.82      6.45 o 
   3   0  10      166.30      164.61      3.57 o 
   4   0  10      405.20      383.82      6.52 o 
   5   0  10       28.08       25.67      1.70 o 
   6   0  10       35.17       37.42      4.68 o 
   7   0  10      590.41      605.49     14.95 o 
   8   0  10       18.77       17.48      1.98 o 
   9   0  10       17.66       17.02      2.04 o 
  10   0  10      119.67      120.03      5.53 o 
 -16   1  10       25.13       27.55      3.12 o 
 -15   1  10        0.74       -0.93      2.01 o 
 -14   1  10      128.87      140.90      5.13 o 
 -13   1  10      170.00      168.32      6.03 o 
 -12   1  10      132.76      128.06      3.02 o 
 -11   1  10       14.90       11.16      1.31 o 
 -10   1  10        2.71        4.66      0.89 o 
  -9   1  10       11.33        7.94      0.93 o 
  -8   1  10       80.00       61.98      1.80 o 
  -7   1  10      332.89      272.67      5.17 o 
  -6   1  10      292.25      268.20      3.75 o 
  -5   1  10        6.70       14.69      2.52 o 
  -4   1  10       82.82       70.30      1.77 o 
  -3   1  10      694.66      658.80      8.80 o 
  -1   1  10      149.48      144.96      3.68 o 
   0   1  10     1904.84     1949.24     17.23 o 
   1   1  10      158.07      158.09      2.70 o 
   2   1  10     1325.59     1337.76     12.47 o 
   3   1  10       26.87       30.19      1.39 o 
   4   1  10      314.81      297.35      4.51 o 
   5   1  10      257.23      252.07      4.34 o 
   6   1  10        0.70        0.49      0.82 o 
   7   1  10       49.61       48.85      3.71 o 
   8   1  10        3.30        5.61      1.34 o 
   9   1  10       23.27       22.86      2.42 o 
  10   1  10      123.13      126.53      4.63 o 
  11   1  10       15.85       17.44      2.37 o 
 -16   2  10       27.85       31.33      4.19 o 
 -15   2  10      857.67      872.83     19.58 o 
 -14   2  10       93.48       93.40      2.67 o 
 -13   2  10      111.17      117.27      3.60 o 
 -12   2  10       25.86       28.36      2.33 o 
 -11   2  10       31.21       36.04      3.57 o 
 -10   2  10      384.93      398.19      6.01 o 
  -9   2  10       98.92       83.98      2.21 o 
  -8   2  10       40.17       24.90      1.77 o 
  -7   2  10       66.01       61.83      1.85 o 
  -6   2  10      114.76      102.14      2.27 o 
  -5   2  10       53.43       50.62      2.18 o 
  -4   2  10      128.78      130.02      2.74 o 
  -3   2  10      901.23      871.63      9.84 o 
  -2   2  10     1529.43     1520.10     27.00 o 
  -1   2  10      440.82      464.40      8.17 o 
   0   2  10     1686.68     1643.96     14.81 o 
   1   2  10       67.04       70.74      1.75 o 
   2   2  10     1241.60     1264.93     11.89 o 
   3   2  10      340.93      335.40      4.74 o 
   4   2  10      311.48      313.27      4.55 o 
   5   2  10        6.03        5.45      1.06 o 
   6   2  10       30.05       28.99      1.71 o 
   7   2  10      144.72      150.02      3.69 o 
   8   2  10       19.04       14.85      4.24 o 
   9   2  10        5.10        7.20      3.12 o 
  10   2  10      164.84      173.03     14.62 o 
 -15   3  10       43.57       49.62      3.14 o 
 -14   3  10        7.52        6.36      1.66 o 
 -13   3  10       53.35       48.49      5.12 o 
 -12   3  10      907.02      879.35     13.42 o 
 -11   3  10       14.41       12.65      1.73 o 
 -10   3  10        6.92        8.58      1.46 o 
  -9   3  10      307.68      302.73      6.28 o 
  -8   3  10     1047.20     1049.88     12.50 o 
  -7   3  10      954.03      937.81     11.36 o 
  -6   3  10        8.80        5.73      1.01 o 
  -5   3  10     1419.42     1374.64     17.59 o 
  -4   3  10        4.87        8.07      1.10 o 
  -3   3  10     1184.32     1177.80     15.30 o 
  -2   3  10        9.21       14.00      2.67 o 
  -1   3  10      214.89      211.52      4.61 o 
   0   3  10     1407.59     1388.93     17.51 o 
   1   3  10        1.61        0.99      0.98 o 
   2   3  10      305.18      295.37     10.14 o 
   3   3  10        0.18        0.53      1.17 o 
   4   3  10      242.62      228.20      5.27 o 
   5   3  10      981.01      935.19     11.34 o 
   6   3  10        9.96       11.79      1.26 o 
   7   3  10       44.84       43.88      2.11 o 
   8   3  10        0.66        0.20      1.09 o 
   9   3  10      351.61      356.91     16.65 o 
  10   3  10       21.14       21.96      2.72 o 
 -14   4  10       29.08       28.74      2.75 o 
 -13   4  10        2.81        2.89      1.47 o 
 -12   4  10       20.79       21.77      2.84 o 
 -11   4  10      134.68      134.03      4.44 o 
 -10   4  10      148.57      162.13      4.74 o 
  -9   4  10      157.98      174.20      4.83 o 
  -8   4  10       54.80       49.74      2.77 o 
  -7   4  10        0.01        0.17      1.14 o 
  -6   4  10        0.10        0.53      0.84 o 
  -5   4  10       35.17       37.20      2.05 o 
  -4   4  10      286.20      285.30      5.00 o 
  -3   4  10        2.00        1.39      0.86 o 
  -2   4  10       54.03       53.59      2.53 o 
  -1   4  10        7.43        9.45      1.37 o 
   0   4  10       28.07       29.02      2.09 o 
   1   4  10       30.42       31.00      2.66 o 
   2   4  10        5.43        8.37      1.69 o 
   3   4  10       42.28       38.25      2.55 o 
   4   4  10       22.26       19.91      2.04 o 
   5   4  10       13.50       10.16      1.63 o 
   6   4  10       40.95       38.72      2.41 o 
   7   4  10        2.13        1.89      1.18 o 
   8   4  10        2.45       -0.01      1.26 o 
   9   4  10       14.21       10.28      1.94 o 
 -13   5  10      345.16      344.87      9.52 o 
 -12   5  10      854.51      888.40     14.43 o 
 -11   5  10       79.70       79.91      3.79 o 
 -10   5  10       39.00       39.18      3.36 o 
  -9   5  10       79.79       82.75      5.55 o 
  -8   5  10      300.11      285.88      6.48 o 
  -7   5  10      299.15      311.43      6.68 o 
  -6   5  10       33.12       32.54      2.09 o 
  -5   5  10      550.36      585.19      8.39 o 
  -4   5  10      175.15      179.12      4.91 o 
  -3   5  10      299.71      317.31      8.66 o 
  -2   5  10        1.81        2.31      1.56 o 
  -1   5  10       20.97       20.77      2.58 o 
   0   5  10      906.08      870.04     23.73 o 
   1   5  10       39.61       42.60      5.27 o 
   2   5  10      265.24      266.25      8.04 o 
   3   5  10        4.94        5.86      1.79 o 
   4   5  10       23.71       20.74      2.84 o 
   5   5  10        0.25        2.08      1.24 o 
   6   5  10      144.33      149.52      6.29 o 
   7   5  10        2.66        3.76      1.98 o 
 -10   6  10      168.53      162.41      5.28 o 
  -9   6  10        0.26        0.61      1.41 o 
  -8   6  10      185.89      191.54      7.29 o 
  -7   6  10        3.79        3.61      5.13 o 
  -6   6  10       13.38       15.96      2.74 o 
  -5   6  10      358.73      367.56      9.76 o 
  -4   6  10        6.25        3.60      1.86 o 
  -3   6  10      433.93      431.73     10.71 o 
  -2   6  10       92.16       93.71      4.76 o 
  -1   6  10      127.64      135.93      8.21 o 
   0   6  10      283.69      273.60      8.50 o 
   1   6  10        0.11        2.54      1.63 o 
   2   6  10      608.90      606.13     17.48 o 
   3   6  10      481.75      499.20     12.47 o 
   4   6  10       37.98       40.44      5.43 o 
   5   6  10        4.49        9.16      3.02 o 
  -7   7  10      244.03      237.49     12.37 o 
  -6   7  10       19.52       20.05      4.56 o 
  -5   7  10        1.18       -0.57      2.73 o 
  -4   7  10        4.96        5.52      1.73 o 
  -3   7  10       60.30       63.68      3.69 o 
  -2   7  10      107.32      112.47      7.35 o 
  -1   7  10       15.43       18.64      2.88 o 
   0   7  10      133.82      144.19      6.39 o 
   1   7  10       39.13       42.24      6.99 o 
   2   7  10      255.04      265.48     12.70 o 
 -16   1  11        1.17        2.82      2.35 o 
 -15   1  11      276.49      277.68      7.43 o 
 -14   1  11       37.09       31.74      3.06 o 
 -13   1  11      697.09      689.89     10.72 o 
 -12   1  11      560.53      564.33      9.14 o 
 -11   1  11       81.28       86.86      2.28 o 
 -10   1  11      326.77      338.55      7.08 o 
  -9   1  11        3.68        3.87      0.87 o 
  -8   1  11     1145.66     1217.55     13.35 o 
  -7   1  11      163.09      195.17      3.20 o 
  -6   1  11       31.19       18.11      1.18 o 
  -5   1  11     1389.63     1294.69     12.21 o 
  -4   1  11       44.77       49.44      1.68 o 
  -3   1  11     1080.94     1072.13     10.40 o 
  -2   1  11        9.30       50.45      4.06 o 
  -1   1  11     1301.00     1324.12     12.44 o 
   0   1  11     2176.61     2158.70     19.10 o 
   1   1  11       31.30       32.95      1.48 o 
   2   1  11      248.53      239.55      3.60 o 
   3   1  11       57.30       59.56      1.82 o 
   4   1  11     1115.59     1121.60     12.27 o 
   5   1  11      226.00      218.55      4.74 o 
   6   1  11       33.95       36.40      1.95 o 
   7   1  11       21.13       20.01      1.63 o 
   8   1  11        7.03        2.03      2.64 o 
   9   1  11      257.32      280.62      7.01 o 
  10   1  11       64.56       62.18      5.80 o 
 -15   2  11      906.59      919.48     15.72 o 
 -14   2  11       45.27       46.93      2.08 o 
 -13   2  11        0.01       -0.45      0.94 o 
 -12   2  11      151.99      159.86      3.70 o 
 -11   2  11      181.80      177.93      3.83 o 
 -10   2  11     1399.14     1347.27     13.43 o 
  -9   2  11       43.35       45.83      1.82 o 
  -8   2  11      173.50      190.28      3.39 o 
  -7   2  11      360.26      363.09      5.40 o 
  -6   2  11        6.25        7.63      1.03 o 
  -5   2  11       13.42       10.71      1.08 o 
  -4   2  11        6.31        7.43      0.98 o 
  -3   2  11      962.32      955.05     10.81 o 
  -2   2  11       30.10       35.42      4.00 o 
  -1   2  11       57.81       56.20      1.67 o 
   0   2  11      418.13      405.37      4.97 o 
   1   2  11       59.27       57.60      1.68 o 
   2   2  11     1641.61     1638.97     15.05 o 
   3   2  11        9.49        8.49      1.22 o 
   4   2  11       63.14       66.07      2.65 o 
   5   2  11       30.06       32.31      2.24 o 
   6   2  11       97.85      101.33      2.96 o 
   7   2  11      568.25      562.39      9.20 o 
   8   2  11        6.21        4.35      1.78 o 
   9   2  11       13.13        8.80      3.40 o 
 -15   3  11      142.49      153.32      4.94 o 
 -14   3  11       88.88       97.13      6.97 o 
 -13   3  11      553.02      551.54      9.95 o 
 -12   3  11       40.33       34.76      2.65 o 
 -11   3  11       27.20       28.82      2.35 o 
 -10   3  11        0.11        0.32      1.07 o 
  -9   3  11       92.09       92.91      2.93 o 
  -8   3  11      106.73      103.28      3.72 o 
  -7   3  11       57.77       56.45      2.32 o 
  -6   3  11       31.61       28.11      1.85 o 
  -5   3  11        0.37        0.41      0.97 o 
  -4   3  11        0.01       -0.22      0.87 o 
  -3   3  11      813.18      785.26     15.33 o 
  -2   3  11      629.13      614.17      9.51 o 
  -1   3  11       12.72       10.59      1.44 o 
   0   3  11      249.23      244.59      5.47 o 
   1   3  11      461.50      466.60      7.90 o 
   2   3  11       98.39       99.85      9.40 o 
   3   3  11        3.29        5.77      1.64 o 
   4   3  11       10.65       10.89      2.76 o 
   5   3  11      276.24      264.66      5.03 o 
   6   3  11      104.06      100.93      2.85 o 
   7   3  11       18.84       16.74      1.53 o 
   8   3  11       34.13       33.72      2.63 o 
   9   3  11        3.17       -0.30      2.88 o 
 -14   4  11       48.48       45.39      3.79 o 
 -13   4  11        0.31        4.07      1.49 o 
 -12   4  11      314.28      299.12      7.05 o 
 -11   4  11       64.11       59.58      3.44 o 
 -10   4  11      453.36      458.51      8.78 o 
  -9   4  11        0.50        0.58      1.44 o 
  -8   4  11       53.15       49.89      2.40 o 
  -7   4  11      379.68      370.60      6.26 o 
  -6   4  11      774.01      781.98     10.24 o 
  -5   4  11      499.94      493.17      7.38 o 
  -4   4  11        8.23        9.41      1.30 o 
  -3   4  11     1467.64     1460.68     18.91 o 
  -2   4  11      558.01      552.22      9.09 o 
  -1   4  11      835.85      834.48     12.22 o 
   0   4  11      141.25      146.63      4.14 o 
   1   4  11       43.74       43.36      4.28 o 
   2   4  11     1081.34     1063.29     19.89 o 
   3   4  11       74.31       71.36      3.17 o 
   4   4  11      175.14      179.09      5.01 o 
   5   4  11      258.63      250.68      6.14 o 
   6   4  11      214.49      215.71      5.04 o 
   7   4  11      110.32      113.62      4.28 o 
   8   4  11       58.91       65.09      3.18 o 
 -12   5  11       48.02       49.91      3.89 o 
 -11   5  11       74.29       74.18      3.87 o 
 -10   5  11      149.81      157.32      5.03 o 
  -9   5  11       10.71       11.00      1.90 o 
  -8   5  11      343.23      339.07      7.34 o 
  -7   5  11      117.09      114.27      4.05 o 
  -6   5  11      101.46      103.31      3.28 o 
  -5   5  11       61.80       60.93      2.57 o 
  -4   5  11        0.03        1.24      1.17 o 
  -3   5  11       22.90       24.81      2.21 o 
  -2   5  11        0.49        0.20      1.16 o 
  -1   5  11      184.55      178.02      6.26 o 
   0   5  11      256.81      254.58     11.24 o 
   1   5  11       80.91       81.45      6.47 o 
   2   5  11       63.07       64.98      4.10 o 
   3   5  11       91.77       92.43      4.92 o 
   4   5  11       53.07       52.56      4.78 o 
   5   5  11      252.96      262.49      6.60 o 
   6   5  11        9.26       11.31      2.05 o 
 -10   6  11      350.27      366.30      8.32 o 
  -9   6  11      127.88      134.73      4.81 o 
  -8   6  11       21.26       21.68      2.65 o 
  -7   6  11       12.30       15.03      2.81 o 
  -6   6  11       20.04       16.22      4.21 o 
  -5   6  11        1.59        3.66      2.14 o 
  -4   6  11      135.01      135.91      5.86 o 
  -3   6  11      102.30      113.54      5.40 o 
  -2   6  11        3.63        5.94      2.04 o 
  -1   6  11       84.67       93.15      7.04 o 
   0   6  11      247.16      239.19     11.38 o 
   1   6  11        7.68        9.93      2.44 o 
   2   6  11      518.80      510.48     15.37 o 
   3   6  11        4.48        7.45      2.25 o 
   4   6  11       71.36       65.17      5.10 o 
  -6   7  11       78.27       76.93      8.07 o 
  -5   7  11      460.29      454.40     17.32 o 
  -4   7  11       22.85       26.12      3.40 o 
  -3   7  11       84.23      103.44      5.35 o 
  -2   7  11        0.85       -0.33      1.71 o 
  -1   7  11      124.04      135.85      6.25 o 
   0   7  11      141.86      142.92      9.20 o 
 -16   0  12       80.53       81.87      6.36 o 
 -15   0  12      488.83      463.01     14.42 o 
 -14   0  12      121.55      125.14      7.03 o 
 -13   0  12      748.52      746.40     19.08 o 
 -12   0  12     1099.97     1100.62     18.57 o 
 -11   0  12     1431.00     1474.88     23.20 o 
 -10   0  12      426.19      428.24      9.24 o 
  -9   0  12        1.06        1.16      1.98 o 
  -8   0  12     1270.89     1275.57     20.08 o 
  -7   0  12      382.08      396.84      8.36 o 
  -6   0  12      403.03      457.93      9.17 o 
  -5   0  12     1421.24     1226.30     16.29 o 
  -4   0  12     1065.22     1031.15     12.71 o 
  -3   0  12      922.55      917.34     11.58 o 
  -2   0  12       78.70       89.49      7.66 o 
  -1   0  12      452.33      424.68      7.29 o 
   0   0  12      138.18      127.00      3.12 o 
   1   0  12     1045.90     1022.92     12.87 o 
   2   0  12     2186.72     2179.98     24.87 o 
   3   0  12      123.50      123.71      3.25 o 
   4   0  12      526.65      527.27      7.93 o 
   5   0  12       27.22       27.14      2.20 o 
   6   0  12      841.81      856.66     13.74 o 
   7   0  12      263.24      272.06      8.94 o 
   8   0  12        5.55        2.23      1.87 o 
   9   0  12      191.24      195.04      7.36 o 
 -15   1  12       33.50       30.77      3.14 o 
 -14   1  12        6.26        6.72      2.18 o 
 -13   1  12       25.49       23.24      2.26 o 
 -12   1  12       32.50       26.72      2.29 o 
 -11   1  12        0.45        0.12      0.82 o 
 -10   1  12       59.59       55.79      2.16 o 
  -9   1  12      146.29      135.53      2.80 o 
  -8   1  12      413.44      386.27      5.07 o 
  -7   1  12      724.74      680.69      9.91 o 
  -6   1  12       65.12       50.23      2.36 o 
  -5   1  12      886.87      898.48      9.19 o 
  -4   1  12      149.79      160.96      3.32 o 
  -3   1  12      119.51      118.86      2.46 o 
  -2   1  12       14.39       17.20      1.16 o 
  -1   1  12      200.95      199.42      3.27 o 
   0   1  12       21.72       20.14      1.24 o 
   1   1  12        2.67        2.83      1.07 o 
   2   1  12     1462.00     1482.56     14.00 o 
   3   1  12        8.42        8.78      1.02 o 
   4   1  12      208.32      204.85      3.83 o 
   5   1  12        0.12       -0.03      1.08 o 
   6   1  12       24.60       23.25      1.76 o 
   7   1  12       17.70       19.84      1.68 o 
   8   1  12        6.14        4.75      2.90 o 
   9   1  12       25.41       29.51      2.79 o 
 -15   2  12      142.32      146.32     13.89 o 
 -14   2  12       18.27       18.46      2.74 o 
 -13   2  12      133.43      132.44      3.79 o 
 -12   2  12       34.87       35.32      2.19 o 
 -11   2  12      258.09      255.17      6.47 o 
 -10   2  12      295.97      284.19      4.89 o 
  -9   2  12        4.57        4.45      1.04 o 
  -8   2  12      249.38      269.58      6.59 o 
  -7   2  12       48.41       47.29      2.31 o 
  -6   2  12      573.07      610.37      7.90 o 
  -5   2  12      629.37      611.94      7.86 o 
  -4   2  12      152.79      144.39      3.61 o 
  -3   2  12      875.54      858.32     10.07 o 
  -2   2  12       91.35       92.48      2.47 o 
  -1   2  12       33.78       31.75      1.46 o 
   0   2  12      598.59      608.52      6.84 o 
   1   2  12      250.23      258.17      3.83 o 
   2   2  12      689.14      675.19      7.44 o 
   3   2  12      198.92      194.94      3.57 o 
   4   2  12      331.90      352.35      6.61 o 
   5   2  12       65.44       64.82      2.47 o 
   6   2  12      160.08      165.35      4.46 o 
   7   2  12      170.33      164.66      5.44 o 
   8   2  12        0.03       -0.21      1.57 o 
   9   2  12        1.68       -0.45      1.61 o 
 -14   3  12        0.50        1.14      1.44 o 
 -13   3  12     1123.80     1154.02     16.80 o 
 -12   3  12      111.51      122.38      4.25 o 
 -11   3  12        4.94        3.16      1.43 o 
 -10   3  12      856.22      852.55     13.08 o 
  -9   3  12       44.62       45.04      2.35 o 
  -8   3  12      820.55      806.87     10.59 o 
  -7   3  12       14.26        8.62      1.24 o 
  -6   3  12      659.08      615.12      9.80 o 
  -5   3  12      351.54      355.24      6.80 o 
  -4   3  12       31.71       33.34      2.28 o 
  -3   3  12       49.74       47.74      2.51 o 
  -2   3  12       11.45       12.09      1.62 o 
  -1   3  12     1634.45     1635.82     20.68 o 
   0   3  12      549.42      555.64      9.47 o 
   1   3  12       39.08       36.46      2.38 o 
   2   3  12        0.05        1.36      1.42 o 
   3   3  12        0.83        4.19      1.67 o 
   4   3  12     1061.65     1039.87     12.60 o 
   5   3  12       46.35       46.94      2.41 o 
   6   3  12        7.61        7.91      1.28 o 
   7   3  12      158.20      147.60      4.49 o 
   8   3  12       82.73       80.76      4.19 o 
 -13   4  12       34.56       32.52      2.88 o 
 -12   4  12        0.60        0.77      1.40 o 
 -11   4  12       58.28       64.91      3.51 o 
 -10   4  12       33.69       42.34      3.08 o 
  -9   4  12      231.39      235.04      5.93 o 
  -8   4  12      200.06      212.26      4.94 o 
  -7   4  12       75.04       78.95      2.86 o 
  -6   4  12        5.73        7.23      1.34 o 
  -5   4  12       49.42       44.14      2.33 o 
  -4   4  12       34.76       39.40      2.46 o 
  -3   4  12       62.59       55.69      2.79 o 
  -2   4  12       11.55       10.40      1.59 o 
  -1   4  12       67.77       67.09      3.21 o 
   0   4  12        8.63        8.09      1.50 o 
   1   4  12       57.14       55.26      4.44 o 
   2   4  12        1.10        2.31      1.59 o 
   3   4  12       25.27       26.29      2.40 o 
   4   4  12        8.32        7.79      1.72 o 
   5   4  12       24.21       18.26      2.44 o 
   6   4  12        1.92        0.26      1.62 o 
   7   4  12       45.92       46.30      4.29 o 
 -12   5  12       16.68       13.88      3.60 o 
 -11   5  12      142.32      138.91      4.92 o 
 -10   5  12      581.23      588.80     10.83 o 
  -9   5  12        0.17        0.78      1.32 o 
  -8   5  12      236.60      231.97      5.99 o 
  -7   5  12      112.71      116.75      3.60 o 
  -6   5  12      164.36      173.55      6.94 o 
  -5   5  12      183.54      184.79      5.86 o 
  -4   5  12      124.82      119.22      4.14 o 
  -3   5  12        6.03        4.69      1.40 o 
  -2   5  12      189.58      198.76      6.17 o 
  -1   5  12      617.97      646.13     12.95 o 
   0   5  12       59.66       54.23      3.66 o 
   1   5  12      225.02      224.33      7.36 o 
   2   5  12       55.80       59.55      3.37 o 
   3   5  12        0.89        0.93      1.31 o 
   4   5  12      624.24      627.96     14.05 o 
   5   5  12      133.87      140.53      5.46 o 
  -9   6  12        3.68        4.47      2.51 o 
  -8   6  12      131.75      128.93      4.67 o 
  -7   6  12       11.44       13.03      2.06 o 
  -6   6  12       89.65       88.84      7.39 o 
  -5   6  12      220.85      225.79      7.79 o 
  -4   6  12       31.40       30.09      3.56 o 
  -3   6  12      639.56      654.04     23.74 o 
  -2   6  12        0.04       -0.10      2.22 o 
  -1   6  12       44.98       34.36      5.13 o 
   0   6  12        0.19        0.12      1.58 o 
   1   6  12       93.06      106.85      5.62 o 
   2   6  12      268.40      257.71      8.74 o 
   3   6  12       68.22       64.29      7.33 o 
 -15   1  13      133.57      135.48      5.30 o 
 -14   1  13        9.58        4.44      1.75 o 
 -13   1  13      253.49      238.28     10.32 o 
 -12   1  13        5.21        8.15      2.27 o 
 -11   1  13      630.13      618.88      8.62 o 
 -10   1  13      933.43      941.63      9.92 o 
  -9   1  13      572.06      577.29      6.85 o 
  -8   1  13      343.26      332.64      4.69 o 
  -7   1  13        2.30        2.78      0.84 o 
  -6   1  13     1267.15     1339.94     12.95 o 
  -5   1  13      387.84      409.45      5.29 o 
  -4   1  13       75.39       93.04      3.39 o 
  -3   1  13      346.70      330.11      4.58 o 
  -2   1  13       54.90       60.77      1.90 o 
  -1   1  13     1347.66     1353.08     13.06 o 
   0   1  13        1.50        2.09      0.79 o 
   1   1  13       65.32       66.31      1.99 o 
   2   1  13      972.35      940.94      9.79 o 
   3   1  13      159.75      164.98      3.14 o 
   4   1  13     1139.11     1129.79     13.84 o 
   5   1  13        1.80        3.09      1.30 o 
   6   1  13       70.79       69.97      2.64 o 
   7   1  13       25.53       27.99      2.74 o 
   8   1  13      126.76      133.24      6.05 o 
 -15   2  13      211.56      222.31      5.61 o 
 -14   2  13        1.24       -0.02      1.58 o 
 -13   2  13     1526.84     1579.99     19.78 o 
 -12   2  13        0.59        0.78      1.22 o 
 -11   2  13       92.91       97.45      3.24 o 
 -10   2  13       39.65       42.93      2.11 o 
  -9   2  13       29.77       25.24      1.71 o 
  -8   2  13     1137.82     1109.45     12.78 o 
  -7   2  13       27.56       32.32      4.22 o 
  -6   2  13      153.82      149.73      3.84 o 
  -5   2  13       58.05       61.18      2.66 o 
  -4   2  13      106.56       96.17      2.75 o 
  -3   2  13      537.55      532.48      7.21 o 
  -2   2  13       20.53       19.93      1.45 o 
  -1   2  13       94.92       91.24      2.38 o 
   0   2  13       34.83       34.00      1.57 o 
   1   2  13      580.54      567.43      6.68 o 
   2   2  13       59.31       62.86      2.53 o 
   3   2  13       27.93       28.99      2.32 o 
   4   2  13      198.13      191.03      4.77 o 
   5   2  13       14.13       15.49      1.88 o 
   6   2  13      364.26      365.26      7.14 o 
   7   2  13        0.58        2.70      1.80 o 
   8   2  13       21.87       25.90      2.86 o 
 -14   3  13       78.75       80.74      5.36 o 
 -13   3  13       14.95       16.34      2.07 o 
 -12   3  13       54.90       52.56      3.17 o 
 -11   3  13      164.06      169.54      4.94 o 
 -10   3  13       55.03       51.08      3.41 o 
  -9   3  13       38.28       36.37      2.52 o 
  -8   3  13        3.15        6.50      1.40 o 
  -7   3  13       66.62       63.91      2.96 o 
  -6   3  13        0.05        2.32      1.18 o 
  -5   3  13        8.01        8.61      1.43 o 
  -4   3  13      321.21      317.20      6.52 o 
  -3   3  13      219.84      219.33      5.24 o 
  -2   3  13        6.29        5.80      1.39 o 
  -1   3  13        1.58        2.22      1.17 o 
   0   3  13       14.06       14.69      1.80 o 
   1   3  13       38.67       37.88      3.11 o 
   2   3  13        7.16        7.03      1.90 o 
   3   3  13       77.29       79.07      4.12 o 
   4   3  13        0.76        3.09      1.46 o 
   5   3  13        1.40        1.74      1.14 o 
   6   3  13        0.90        1.08      1.39 o 
   7   3  13      253.09      238.48      7.73 o 
 -13   4  13       40.31       39.19      3.63 o 
 -12   4  13      188.28      192.01      5.72 o 
 -11   4  13     1086.87     1113.86     16.70 o 
 -10   4  13        2.27        3.52      1.48 o 
  -9   4  13      139.11      136.06      5.53 o 
  -8   4  13     1095.14     1107.12     13.93 o 
  -7   4  13       30.19       31.58      2.48 o 
  -6   4  13      448.96      434.25      8.21 o 
  -5   4  13      140.52      134.52      4.22 o 
  -4   4  13      602.83      603.84     10.16 o 
  -3   4  13      339.22      338.33      7.02 o 
  -2   4  13       13.36        9.53      1.68 o 
  -1   4  13      754.27      742.94     11.72 o 
   0   4  13      365.18      355.08      8.82 o 
   1   4  13      920.46      918.63     16.85 o 
   2   4  13      409.90      419.17     10.07 o 
   3   4  13      110.91      107.66      4.08 o 
   4   4  13      342.01      359.89      7.84 o 
   5   4  13        0.21        0.79      1.69 o 
   6   4  13      355.48      353.83      7.93 o 
 -11   5  13      154.05      148.46      5.17 o 
 -10   5  13       12.63        8.70      1.97 o 
  -9   5  13       27.62       27.50      3.36 o 
  -8   5  13       14.85       16.72      2.18 o 
  -7   5  13       71.75       77.23      3.91 o 
  -6   5  13      279.99      283.97      6.35 o 
  -5   5  13      160.39      158.03      4.80 o 
  -4   5  13       18.54       20.52      2.13 o 
  -3   5  13       88.33       90.41      3.68 o 
  -2   5  13       65.68       71.86      3.32 o 
  -1   5  13      228.77      213.70      6.77 o 
   0   5  13       74.95       69.51      4.32 o 
   1   5  13        1.03        1.72      1.71 o 
   2   5  13        7.86        6.21      1.67 o 
   3   5  13       99.08      101.40      5.24 o 
   4   5  13        0.07       -0.59      1.37 o 
  -8   6  13      117.25      113.39      4.52 o 
  -7   6  13       26.14       23.24      6.26 o 
  -6   6  13       23.62       23.95      2.50 o 
  -5   6  13       15.87       13.89      2.09 o 
  -4   6  13        0.04        3.37      1.95 o 
  -3   6  13      126.30      128.27      5.96 o 
  -2   6  13      131.03      133.29      8.74 o 
  -1   6  13        2.13        4.14      2.88 o 
   0   6  13       33.72       37.82      4.00 o 
   1   6  13       80.00       85.28      5.16 o 
 -15   0  14        2.86        3.54      3.02 o 
 -14   0  14       20.12       17.19      3.83 o 
 -13   0  14      477.12      465.19     10.62 o 
 -12   0  14        7.59        9.20      2.26 o 
 -11   0  14        1.97        6.67      2.02 o 
 -10   0  14      108.65      105.64      5.44 o 
  -9   0  14      921.14      921.20     16.21 o 
  -8   0  14      981.69     1001.67     17.14 o 
  -7   0  14      377.67      365.51      8.42 o 
  -6   0  14       79.44       67.55      3.55 o 
  -5   0  14      170.62      163.78      5.14 o 
  -4   0  14      492.75      553.54     10.81 o 
  -3   0  14      310.81      353.20      8.02 o 
  -2   0  14        0.38        1.02      1.31 o 
  -1   0  14      146.62      142.79      4.79 o 
   0   0  14        0.02        0.52      1.24 o 
   1   0  14      987.43      969.50     24.64 o 
   2   0  14       15.81       18.53      2.80 o 
   3   0  14      129.66      132.85      4.70 o 
   4   0  14     2898.85     2853.35     55.24 o 
   5   0  14        3.01        4.97      2.21 o 
   7   0  14        4.36        2.02      1.98 o 
 -15   1  14       12.91       11.20      2.50 o 
 -14   1  14       55.37       56.90      3.32 o 
 -13   1  14       30.14       30.63      3.35 o 
 -12   1  14       88.11       88.74      3.12 o 
 -11   1  14      563.28      579.43      8.42 o 
 -10   1  14      283.05      272.91      5.20 o 
  -9   1  14      157.40      163.09      4.65 o 
  -8   1  14        4.67        2.91      1.05 o 
  -7   1  14       70.06       70.97      2.13 o 
  -6   1  14      491.76      477.54      6.02 o 
  -5   1  14      253.75      251.02      3.99 o 
  -4   1  14       30.89       30.16      2.11 o 
  -3   1  14     1065.33     1021.04     10.50 o 
  -2   1  14      577.14      575.84      6.85 o 
  -1   1  14       47.96       47.74      1.84 o 
   0   1  14       48.63       44.08      1.81 o 
   1   1  14       25.12       21.91      1.40 o 
   2   1  14       18.21       20.49      1.38 o 
   3   1  14      128.91      136.14      3.22 o 
   4   1  14       39.26       36.91      1.98 o 
   5   1  14      141.86      144.73      4.84 o 
   6   1  14       50.61       54.69      3.40 o 
   7   1  14        0.13       -1.19      1.59 o 
 -14   2  14      122.28      131.69      4.46 o 
 -13   2  14      572.45      591.34      9.91 o 
 -12   2  14       25.38       22.67      2.03 o 
 -11   2  14      170.61      167.22      3.82 o 
 -10   2  14        4.71        3.54      1.10 o 
  -9   2  14      385.86      395.63      6.21 o 
  -8   2  14      878.24      905.28     11.89 o 
  -7   2  14       38.40       39.58      1.98 o 
  -6   2  14        9.53        9.50      1.24 o 
  -5   2  14      211.17      201.70      4.02 o 
  -4   2  14      851.15      856.83     10.46 o 
  -3   2  14       89.60       92.73      6.60 o 
  -2   2  14       85.47       87.14      2.28 o 
  -1   2  14      331.98      320.38      4.63 o 
   0   2  14       36.98       35.47      1.70 o 
   1   2  14      238.50      248.02      3.99 o 
   2   2  14       10.33       11.24      1.64 o 
   3   2  14       21.87       23.64      2.11 o 
   4   2  14       10.53        7.45      2.44 o 
   5   2  14       51.77       49.07      4.31 o 
   6   2  14       31.74       35.31      3.04 o 
   7   2  14        0.02       -3.16      3.16 o 
 -13   3  14        4.43        3.88      3.00 o 
 -12   3  14       15.88       13.16      2.36 o 
 -11   3  14     1259.87     1228.60     20.96 o 
 -10   3  14      156.77      155.70      4.64 o 
  -9   3  14      139.22      137.19      4.86 o 
  -8   3  14       71.22       74.55      3.25 o 
  -7   3  14      180.07      175.53      4.84 o 
  -6   3  14     1834.87     1872.26     23.85 o 
  -5   3  14       36.52       37.63      2.60 o 
  -4   3  14       29.95       34.50      2.51 o 
  -3   3  14        9.60        9.63      1.56 o 
  -2   3  14       75.69       78.29      4.95 o 
  -1   3  14      358.49      343.41      7.03 o 
   0   3  14        7.93        3.99      1.42 o 
   1   3  14      314.82      320.86      8.39 o 
   2   3  14      319.71      320.22      8.44 o 
   3   3  14      363.67      374.71      7.37 o 
   4   3  14      160.52      166.74      5.28 o 
   5   3  14       24.07       22.17      1.99 o 
   6   3  14      585.11      578.83     10.07 o 
 -12   4  14        0.02        1.19      1.46 o 
 -11   4  14       13.21       14.22      2.54 o 
 -10   4  14       88.09       85.09      4.51 o 
  -9   4  14       50.14       48.56      3.12 o 
  -8   4  14       23.67       27.66      2.95 o 
  -7   4  14       52.29       52.89      3.21 o 
  -6   4  14       21.56       21.84      2.23 o 
  -5   4  14        6.34        7.68      1.67 o 
  -4   4  14       54.13       48.63      3.05 o 
  -3   4  14       42.10       39.97      2.79 o 
  -2   4  14       64.39       62.56      4.15 o 
  -1   4  14       77.00       66.60      3.20 o 
   0   4  14       37.86       42.28      3.48 o 
   1   4  14      107.89       96.33      4.95 o 
   2   4  14       61.64       56.25      5.87 o 
   3   4  14       63.61       57.20      3.51 o 
   4   4  14       15.17       14.26      2.43 o 
   5   4  14        1.17       -0.36      1.46 o 
 -10   5  14        3.06        4.17      1.72 o 
  -9   5  14      124.74      128.46      4.71 o 
  -8   5  14        0.11       -0.36      1.72 o 
  -7   5  14       12.74       13.92      2.07 o 
  -6   5  14      320.38      322.97      7.32 o 
  -5   5  14       39.18       38.41      2.89 o 
  -4   5  14        9.51        6.93      1.73 o 
  -3   5  14       18.80       12.84      2.80 o 
  -2   5  14       89.44       85.32      3.70 o 
  -1   5  14      256.13      249.27      7.65 o 
   0   5  14      118.03      121.75      7.90 o 
   1   5  14      386.33      370.29      9.79 o 
   2   5  14       89.85       89.06      4.04 o 
   3   5  14      199.79      199.79      5.98 o 
  -6   6  14        7.20        5.61      1.78 o 
  -5   6  14       16.09       15.80      2.20 o 
  -4   6  14      493.41      493.29      9.72 o 
  -3   6  14      150.66      151.99      8.48 o 
  -2   6  14        0.30        2.32      1.87 o 
  -1   6  14       32.46       25.04      3.17 o 
 -14   1  15       89.22       96.01      3.92 o 
 -13   1  15        1.29        2.66      2.22 o 
 -12   1  15       37.14       36.30      2.44 o 
 -11   1  15     1538.33     1562.56     20.99 o 
 -10   1  15        0.72       -1.16      1.16 o 
  -9   1  15       33.69       33.41      2.17 o 
  -8   1  15      228.79      222.22      4.59 o 
  -7   1  15      589.59      604.76      7.22 o 
  -6   1  15     1330.87     1325.16     13.15 o 
  -5   1  15       44.61       42.66      1.99 o 
  -4   1  15       75.97       84.57      2.33 o 
  -3   1  15       16.99       15.63      1.27 o 
  -2   1  15      354.21      356.17      5.03 o 
  -1   1  15       52.29       52.42      1.98 o 
   0   1  15        0.25        0.59      0.85 o 
   1   1  15      257.86      257.40      4.20 o 
   2   1  15       14.21       12.59      1.26 o 
   3   1  15      180.61      194.07      3.98 o 
   4   1  15       98.48       99.17      3.14 o 
   5   1  15       51.27       52.17      2.45 o 
   6   1  15      685.58      689.21     18.12 o 
 -14   2  15      120.21      130.93      4.43 o 
 -13   2  15       48.68       45.44      2.97 o 
 -12   2  15        0.06       -1.62      1.62 o 
 -11   2  15      186.45      198.09      4.24 o 
 -10   2  15       64.84       69.63      4.34 o 
  -9   2  15      597.92      606.69      8.40 o 
  -8   2  15      478.49      484.15      7.15 o 
  -7   2  15      102.14      103.81      3.34 o 
  -6   2  15      115.60      118.95      3.16 o 
  -5   2  15       90.19       81.30      2.61 o 
  -4   2  15     1159.42     1185.14     13.66 o 
  -3   2  15      282.12      304.10      8.38 o 
  -2   2  15       26.76       24.18      1.52 o 
  -1   2  15      667.15      672.99      7.85 o 
   0   2  15      134.34      139.45      2.99 o 
   1   2  15      384.41      378.13      5.28 o 
   2   2  15        3.54        3.29      1.41 o 
   3   2  15      267.72      278.60      6.13 o 
   4   2  15      157.19      177.69      4.91 o 
   5   2  15       21.64       26.01      3.85 o 
   6   2  15       45.15       53.69      3.60 o 
 -13   3  15      392.73      402.22      9.81 o 
 -12   3  15      127.27      133.00      5.37 o 
 -11   3  15       50.90       49.25      3.60 o 
 -10   3  15        7.73        8.57      1.81 o 
  -9   3  15       73.45       69.16      3.37 o 
  -8   3  15       99.05       99.73      3.82 o 
  -7   3  15      170.67      176.46      5.01 o 
  -6   3  15      191.67      210.55      7.02 o 
  -5   3  15        0.04        0.11      1.57 o 
  -4   3  15       85.64       88.10      3.56 o 
  -3   3  15      118.93      113.02      3.97 o 
  -2   3  15      323.68      320.19      6.92 o 
  -1   3  15       26.02       23.52      2.28 o 
   0   3  15       24.32       24.78      2.35 o 
   1   3  15      180.55      190.65      9.64 o 
   2   3  15       41.01       44.33      3.72 o 
   3   3  15       53.79       55.51      3.15 o 
   4   3  15        0.01        0.15      1.20 o 
   5   3  15        3.47        1.89      1.59 o 
 -11   4  15       11.57        9.91      2.29 o 
 -10   4  15       87.44       89.84      4.73 o 
  -9   4  15     1515.00     1499.35     20.66 o 
  -8   4  15       32.18       31.41      2.68 o 
  -7   4  15        0.92        0.95      1.30 o 
  -6   4  15      326.37      328.58      7.31 o 
  -5   4  15        2.84        2.73      1.49 o 
  -4   4  15      782.16      743.95     12.24 o 
  -3   4  15        1.57        0.95      1.40 o 
  -2   4  15        4.91        3.17      1.49 o 
  -1   4  15        4.00        2.60      4.00 o 
   0   4  15       60.10       64.33      5.23 o 
   1   4  15        7.32        5.98      2.12 o 
   2   4  15       44.35       40.34      3.74 o 
   3   4  15      202.61      191.50      5.74 o 
  -9   5  15       54.45       58.20      4.44 o 
  -8   5  15        0.05       -1.41      1.41 o 
  -7   5  15       53.64       51.75      3.82 o 
  -6   5  15      146.32      156.23      5.12 o 
  -5   5  15      110.01      110.40      4.33 o 
  -4   5  15        3.42        4.04      1.61 o 
  -3   5  15      100.60      100.67      4.75 o 
  -2   5  15      263.69      275.25      8.18 o 
  -1   5  15       50.53       50.37      4.03 o 
   0   5  15       61.37       61.74      4.48 o 
   1   5  15      331.93      325.50     11.38 o 
 -14   0  16      881.60      886.29     22.70 o 
 -13   0  16       86.56       88.41      5.90 o 
 -12   0  16       79.14       88.56      9.69 o 
 -11   0  16       16.17       13.91      2.52 o 
 -10   0  16       84.83       81.31      4.37 o 
  -9   0  16     1794.28     1768.83     34.22 o 
  -8   0  16      111.58      107.20      4.71 o 
  -7   0  16       24.37       22.26      2.79 o 
  -6   0  16      569.32      534.89     11.25 o 
  -5   0  16      623.32      605.06     12.17 o 
  -4   0  16     1161.86     1105.31     24.00 o 
  -3   0  16      188.54      179.40      5.79 o 
  -2   0  16       82.57       86.63      4.09 o 
  -1   0  16      867.10      861.80     15.53 o 
   0   0  16      584.48      584.50     11.79 o 
   1   0  16        4.18        3.97      2.28 o 
   2   0  16       16.73       17.03      2.32 o 
   3   0  16      177.61      181.40      7.52 o 
   4   0  16       39.65       29.33      3.69 o 
   5   0  16       85.79       95.57      5.64 o 
 -13   1  16        6.21        4.78      1.81 o 
 -12   1  16       21.70       21.96      2.00 o 
 -11   1  16        0.25       -0.67      1.25 o 
 -10   1  16       75.56       81.29      3.31 o 
  -9   1  16      482.48      499.38      7.76 o 
  -8   1  16       90.97       91.72      4.98 o 
  -7   1  16      225.58      221.28      4.68 o 
  -6   1  16       12.17       11.74      1.59 o 
  -5   1  16        2.46        4.52      1.26 o 
  -4   1  16       73.97       78.70      2.31 o 
  -3   1  16       14.03       11.72      1.25 o 
  -2   1  16       84.43       89.40      2.66 o 
  -1   1  16       23.83       20.48      1.74 o 
   0   1  16      199.24      197.57      4.19 o 
   1   1  16       16.74       18.10      1.45 o 
   2   1  16       12.80        9.46      1.36 o 
   3   1  16       93.54       91.82      3.31 o 
   4   1  16        0.19       -0.34      2.13 o 
   5   1  16       70.65       75.53      5.38 o 
 -13   2  16       24.56       22.09      2.39 o 
 -12   2  16       30.43       40.03      3.41 o 
 -11   2  16      376.66      383.87      7.83 o 
 -10   2  16       23.59       22.00      1.80 o 
  -9   2  16      308.28      298.90      5.36 o 
  -8   2  16        1.72        1.22      1.08 o 
  -7   2  16       84.54       86.79      2.81 o 
  -6   2  16      469.08      477.34      7.19 o 
  -5   2  16      163.01      162.47      3.80 o 
  -4   2  16      585.23      603.83      7.41 o 
  -3   2  16       70.26       71.88      6.74 o 
  -2   2  16      108.22      107.67      2.74 o 
  -1   2  16       28.26       23.86      1.56 o 
   0   2  16       42.12       45.27      1.95 o 
   1   2  16        0.90        0.53      1.29 o 
   2   2  16        4.45        4.21      1.53 o 
   3   2  16      320.36      332.19      6.94 o 
   4   2  16       35.63       37.08      2.78 o 
 -12   3  16      241.87      250.95      8.39 o 
 -11   3  16      484.06      494.80     11.22 o 
 -10   3  16        5.64        5.49      1.63 o 
  -9   3  16      153.18      153.16      4.80 o 
  -8   3  16       17.22       17.34      2.12 o 
  -7   3  16      645.40      635.86     10.97 o 
  -6   3  16      133.49      134.41      4.51 o 
  -5   3  16       18.65       16.50      2.05 o 
  -4   3  16      649.29      652.63     11.11 o 
  -3   3  16       15.17        9.52      2.29 o 
  -2   3  16      669.47      670.66     11.34 o 
  -1   3  16       88.41       86.73      3.75 o 
   0   3  16       25.19       23.64      2.90 o 
   1   3  16      401.28      396.84     10.00 o 
   2   3  16       81.47       85.23      3.56 o 
   3   3  16       39.95       39.74      2.85 o 
 -10   4  16       28.20       27.41      3.23 o 
  -9   4  16       93.31       94.33      4.02 o 
  -8   4  16      118.36      124.09      4.54 o 
  -7   4  16        3.02        2.93      2.13 o 
  -6   4  16        0.96        0.97      1.43 o 
  -5   4  16        5.39        4.94      1.65 o 
  -4   4  16       23.42       27.45      4.86 o 
  -3   4  16       60.02       63.64      3.43 o 
  -2   4  16       18.25       14.19      2.05 o 
  -1   4  16        0.00        0.55      1.82 o 
   0   4  16       13.48       12.01      3.09 o 
   1   4  16       17.17       15.69      3.94 o 
   2   4  16       56.86       51.58      4.21 o 
  -7   5  16      775.59      787.62     13.45 o 
  -6   5  16      359.85      381.92      8.50 o 
  -5   5  16       51.07       49.86      5.95 o 
  -4   5  16      114.94      111.76      5.86 o 
  -3   5  16        0.01        1.05      1.54 o 
  -2   5  16      250.19      265.78      8.25 o 
 -13   1  17       23.57       19.76      3.19 o 
 -12   1  17      319.29      322.59      6.25 o 
 -11   1  17       54.82       60.16      2.93 o 
 -10   1  17        3.32        5.08      1.47 o 
  -9   1  17      927.34      924.36     12.03 o 
  -8   1  17       43.87       40.31      2.57 o 
  -7   1  17      447.79      440.24      7.19 o 
  -6   1  17       28.73       26.52      2.06 o 
  -5   1  17       80.99       80.30      2.97 o 
  -4   1  17      839.75      825.43     10.87 o 
  -3   1  17      162.32      163.71      4.06 o 
  -2   1  17      452.00      462.70      7.29 o 
  -1   1  17       45.55       42.19      2.37 o 
   0   1  17      143.99      150.09      4.98 o 
   1   1  17      231.88      224.91      4.73 o 
   2   1  17      103.02      107.03      3.62 o 
   3   1  17        1.03        0.27      1.23 o 
 -12   2  17        7.44        7.56      1.63 o 
 -11   2  17       17.29       21.95      2.02 o 
 -10   2  17        6.19        4.13      1.56 o 
  -9   2  17      320.26      316.56      6.94 o 
  -8   2  17       11.22        7.33      1.37 o 
  -7   2  17      648.12      656.67      9.03 o 
  -6   2  17      228.96      226.88      4.13 o 
  -5   2  17      261.59      260.64      4.45 o 
  -4   2  17       24.55       23.74      2.58 o 
  -3   2  17        1.39        1.40      1.00 o 
  -2   2  17      808.89      826.27      9.41 o 
  -1   2  17       12.33       11.99      1.45 o 
   0   2  17       25.01       25.17      2.04 o 
   1   2  17       48.91       53.21      3.06 o 
   2   2  17       90.89       97.46      3.79 o 
   3   2  17      125.44      130.57      6.12 o 
 -11   3  17        1.59        0.88      3.62 o 
 -10   3  17        7.39        6.60      1.78 o 
  -9   3  17       32.37       39.30      2.97 o 
  -8   3  17      112.89      119.43      4.33 o 
  -7   3  17      174.63      174.49      5.25 o 
  -6   3  17      225.54      226.30      6.00 o 
  -5   3  17      155.11      157.67      5.00 o 
  -4   3  17      236.54      251.20      8.09 o 
  -3   3  17        0.10       -1.84      2.10 o 
  -2   3  17       60.89       52.37      3.24 o 
  -1   3  17      187.30      191.92      6.35 o 
   0   3  17       71.97       73.15      4.40 o 
   1   3  17       68.27       64.22      4.38 o 
   2   3  17        8.21        9.59      1.97 o 
  -9   4  17       59.39       63.59      5.89 o 
  -8   4  17        0.45       -0.28      1.44 o 
  -7   4  17      223.22      225.37      6.22 o 
  -6   4  17       80.77       78.83      3.89 o 
  -5   4  17      373.75      379.61      8.34 o 
  -4   4  17      123.60      132.91      8.13 o 
  -3   4  17       31.05       30.72      2.82 o 
  -2   4  17      184.40      174.65      5.44 o 
  -1   4  17       74.87       70.92      4.62 o 
   0   4  17      344.01      350.10     15.30 o 
 -12   0  18      309.38      338.36      9.30 o 
 -11   0  18      116.67      129.01      5.59 o 
 -10   0  18      309.55      304.86      8.55 o 
  -9   0  18        0.08        0.25      1.77 o 
  -8   0  18      135.13      133.71     11.57 o 
  -7   0  18     2625.98     2655.34     39.52 o 
  -6   0  18       81.20       78.32      4.44 o 
  -5   0  18      355.42      340.29     15.14 o 
  -4   0  18       28.38       19.90      2.81 o 
  -3   0  18      187.04      177.82      6.08 o 
  -2   0  18      851.37      862.92     32.35 o 
  -1   0  18        0.15        0.02      1.62 o 
   0   0  18      167.92      172.14     11.20 o 
   1   0  18       79.47       77.26      4.20 o 
   2   0  18      489.77      510.56     11.22 o 
 -11   1  18        2.50        2.11      1.44 o 
 -10   1  18        9.57       10.39      1.70 o 
  -9   1  18       96.67      104.77      3.51 o 
  -8   1  18        7.57        8.56      1.57 o 
  -7   1  18       32.64       30.17      2.26 o 
  -6   1  18        0.96       -1.15      1.15 o 
  -5   1  18       83.40       78.41      3.02 o 
  -4   1  18       31.57       32.72      2.25 o 
  -3   1  18       51.64       53.89      5.14 o 
  -2   1  18        0.99        1.43      1.21 o 
  -1   1  18       45.88       44.51      2.53 o 
   0   1  18      103.26      113.35      3.45 o 
   1   1  18       95.10       95.76      3.56 o 
   2   1  18        1.77        1.84      1.38 o 
 -11   2  18       10.08        7.19      1.59 o 
 -10   2  18       43.04       38.29      2.46 o 
  -9   2  18       10.82       15.20      1.82 o 
  -8   2  18        2.42        1.87      1.28 o 
  -7   2  18       72.06       66.19      4.38 o 
  -6   2  18        0.18        0.21      1.00 o 
  -5   2  18       67.72       65.67      2.58 o 
  -4   2  18       63.23       66.42      2.38 o 
  -3   2  18      104.50      100.93      2.78 o 
  -2   2  18      709.55      729.04      8.69 o 
  -1   2  18        7.96       10.60      1.63 o 
   0   2  18       48.85       46.79      3.00 o 
   1   2  18       24.48       20.54      2.21 o 
  -9   3  18      503.75      513.59      9.82 o 
  -8   3  18      145.71      149.14      5.96 o 
  -7   3  18       78.28       74.44      4.45 o 
  -6   3  18        7.12        3.51      2.41 o 
  -5   3  18      514.64      521.91      9.93 o 
  -4   3  18      292.58      296.56      8.52 o 
  -3   3  18      117.10      124.33      5.36 o 
  -2   3  18       16.77       19.86      2.43 o 
  -1   3  18        0.96       -0.80      1.73 o 
   0   3  18      436.48      443.22     17.42 o 
 -10   1  19      114.87      116.88      3.81 o 
  -9   1  19       24.40       23.96      2.20 o 
  -8   1  19       38.58       32.16      2.37 o 
  -7   1  19       32.95       33.95      2.35 o 
  -6   1  19       31.37       28.06      2.29 o 
  -5   1  19      957.37      977.79     12.76 o 
  -4   1  19      106.72      106.00      3.50 o 
  -3   1  19       64.46       66.11      2.96 o 
  -2   1  19      162.91      166.24      4.29 o 
  -1   1  19       78.33       81.88      5.37 o 
   0   1  19      816.24      856.45     11.46 o 
  -9   2  19       40.66       44.15      2.62 o 
  -8   2  19        8.78        5.10      1.78 o 
  -7   2  19      589.30      599.59     13.59 o 
  -6   2  19       78.34       77.40      3.12 o 
  -5   2  19       29.10       31.29      3.97 o 
  -4   2  19        9.58        8.34      1.60 o 
  -3   2  19      111.60      115.88      4.50 o 
  -2   2  19       93.77       90.08      6.79 o 
  -1   2  19       51.52       54.40      3.59 o 
  -7   0  20       70.93       80.45     10.10 o 
  -6   0  20       22.82       18.73      2.93 o 
  -5   0  20      329.31      334.94     14.81 o 
  -4   0  20        1.02        0.44      1.87 o 
  -3   0  20      635.41      623.02     13.38 o 
  -7   1  20       14.34       15.26      3.09 o 
  -6   1  20       13.22       14.84      1.91 o 
  -5   1  20      586.69      608.23      9.29 o 
  -4   1  20        0.58       -0.11      1.35 o 
                                                 
